# Supplementary material for: Hypervalent iodine promoted the synthesis of cycloheptatrienes and cyclopropanes
Source: Chem Sci. 2021 Dec 8;13(2):478–85. doi: 10.1039/d1sc05429e (PMC8729816; doi:10.1039/d1sc05429e)
Supplement: SC-013-D1SC05429E-s002 [file SC-013-D1SC05429E-s002.cif]

# Electronic Supplementary Material (ESI) for Chemical Science.
# This journal is © The Royal Society of Chemistry 2021

####################################################################### 
# 
# This file contains crystal structure data downloaded from the 
# Cambridge Structural Database (CSD) hosted by the Cambridge 
# Crystallographic Data Centre (CCDC).
# 
# Full information about CCDC data access policies and citation 
# guidelines are available at http://www.ccdc.cam.ac.uk/access/V1 
# 
# Audit and citation data items may have been added by the CCDC. 
# Please retain this information to preserve the provenance of 
# this file and to allow appropriate attribution of the data. 
# 
#######################################################################

data_tx32
_database_code_depnum_ccdc_archive 'CCDC 1874173'
loop_
_audit_author_name
_audit_author_address
ioo
;efsdfreferwg
China
;
_audit_update_record             
;
2018-10-19 deposited with the CCDC.	2021-11-29 downloaded from the CCDC.
;
_audit_creation_date             2018-10-18
_audit_creation_method           
;
Olex2 1.2
(compiled 2018.05.29 svn.r3508 for OlexSys, GUI svn.r5506)
;
_shelx_SHELXL_version_number     2017/1
_chemical_name_common            ?
_chemical_name_systematic        ?
_chemical_formula_moiety         'C18 H14 Br N O2'
_chemical_formula_sum            'C18 H14 Br N O2'
_chemical_formula_weight         356.21
_chemical_melting_point          ?
loop_
_atom_type_symbol
_atom_type_description
_atom_type_scat_dispersion_real
_atom_type_scat_dispersion_imag
_atom_type_scat_source
C C 0.0181 0.0091 'International Tables Vol C Tables 4.2.6.8 and 6.1.1.4'
H H 0.0000 0.0000 'International Tables Vol C Tables 4.2.6.8 and 6.1.1.4'
Br Br -0.6763 1.2805 'International Tables Vol C Tables 4.2.6.8 and 6.1.1.4'
N N 0.0311 0.0180 'International Tables Vol C Tables 4.2.6.8 and 6.1.1.4'
O O 0.0492 0.0322 'International Tables Vol C Tables 4.2.6.8 and 6.1.1.4'

_shelx_space_group_comment       
;
The symmetry employed for this shelxl refinement is uniquely defined
by the following loop, which should always be used as a source of
symmetry information in preference to the above space-group names.
They are only intended as comments.
;
_space_group_crystal_system      monoclinic
_space_group_IT_number           14
_space_group_name_H-M_alt        'P 1 21/c 1'
_space_group_name_Hall           '-P 2ybc'
loop_
_space_group_symop_operation_xyz
'x, y, z'
'-x, y+1/2, -z+1/2'
'-x, -y, -z'
'x, -y-1/2, z-1/2'

_cell_length_a                   8.86050(10)
_cell_length_b                   21.1565(4)
_cell_length_c                   7.84150(10)
_cell_angle_alpha                90
_cell_angle_beta                 93.0250(10)
_cell_angle_gamma                90
_cell_volume                     1467.90(4)
_cell_formula_units_Z            4
_cell_measurement_reflns_used    10799
_cell_measurement_temperature    173(2)
_cell_measurement_theta_max      74.900
_cell_measurement_theta_min      4.1290
_shelx_estimated_absorpt_T_max   0.528
_shelx_estimated_absorpt_T_min   0.370
_exptl_absorpt_coefficient_mu    3.872
_exptl_absorpt_correction_T_max  1.00000
_exptl_absorpt_correction_T_min  0.37218
_exptl_absorpt_correction_type   multi-scan
_exptl_absorpt_process_details   
;
CrysAlisPro 1.171.40.14e (Rigaku Oxford Diffraction, 2018)
Empirical absorption correction using spherical harmonics,
 implemented in SCALE3 ABSPACK scaling algorithm.
;
_exptl_absorpt_special_details   ?
_exptl_crystal_colour            yellow
_exptl_crystal_density_diffrn    1.612
_exptl_crystal_density_meas      ?
_exptl_crystal_density_method    ?
_exptl_crystal_description       block
_exptl_crystal_F_000             720
_exptl_crystal_size_max          0.321
_exptl_crystal_size_mid          0.211
_exptl_crystal_size_min          0.189
_exptl_transmission_factor_max   ?
_exptl_transmission_factor_min   ?
_diffrn_reflns_av_R_equivalents  0.0567
_diffrn_reflns_av_unetI/netI     0.0362
_diffrn_reflns_Laue_measured_fraction_full 0.999
_diffrn_reflns_Laue_measured_fraction_max 0.966
_diffrn_reflns_limit_h_max       10
_diffrn_reflns_limit_h_min       -11
_diffrn_reflns_limit_k_max       22
_diffrn_reflns_limit_k_min       -26
_diffrn_reflns_limit_l_max       9
_diffrn_reflns_limit_l_min       -8
_diffrn_reflns_number            13497
_diffrn_reflns_point_group_measured_fraction_full 0.999
_diffrn_reflns_point_group_measured_fraction_max 0.966
_diffrn_reflns_theta_full        67.684
_diffrn_reflns_theta_max         75.388
_diffrn_reflns_theta_min         4.179
_diffrn_ambient_temperature      173.15
_diffrn_detector_area_resol_mean ?
_diffrn_measured_fraction_theta_full 0.999
_diffrn_measured_fraction_theta_max 0.966
_diffrn_measurement_device_type  'XtaLAB Synergy R, HyPix'
_diffrn_measurement_method       '\w scans'
_diffrn_radiation_type           CuK\a
_diffrn_radiation_wavelength     1.54184
_diffrn_source                   'Rotating-anode X-ray tube'
_reflns_Friedel_coverage         0.000
_reflns_Friedel_fraction_full    .
_reflns_Friedel_fraction_max     .
_reflns_number_gt                2707
_reflns_number_total             2934
_reflns_special_details          
;
 Reflections were merged by SHELXL according to the crystal
 class for the calculation of statistics and refinement.
 
 _reflns_Friedel_fraction is defined as the number of unique
 Friedel pairs measured divided by the number that would be
 possible theoretically, ignoring centric projections and
 systematic absences.
;
_reflns_threshold_expression     'I > 2\s(I)'
_computing_cell_refinement       'CrysAlisPro 1.171.40.14e (Rigaku OD, 2018)'
_computing_data_collection       'CrysAlisPro 1.171.40.14e (Rigaku OD, 2018)'
_computing_data_reduction        'CrysAlisPro 1.171.40.14e (Rigaku OD, 2018)'
_computing_molecular_graphics    'Olex2 (Dolomanov et al., 2009)'
_computing_publication_material  'Olex2 (Dolomanov et al., 2009)'
_computing_structure_refinement  'ShelXL (Sheldrick, 2015)'
_computing_structure_solution    'ShelXT (Sheldrick, 2015)'
_refine_diff_density_max         0.752
_refine_diff_density_min         -0.936
_refine_diff_density_rms         0.107
_refine_ls_extinction_coef       .
_refine_ls_extinction_method     none
_refine_ls_goodness_of_fit_ref   1.059
_refine_ls_hydrogen_treatment    constr
_refine_ls_matrix_type           full
_refine_ls_number_parameters     199
_refine_ls_number_reflns         2934
_refine_ls_number_restraints     0
_refine_ls_R_factor_all          0.0413
_refine_ls_R_factor_gt           0.0379
_refine_ls_restrained_S_all      1.059
_refine_ls_shift/su_max          0.001
_refine_ls_shift/su_mean         0.000
_refine_ls_structure_factor_coef Fsqd
_refine_ls_weighting_details     
'w=1/[\s^2^(Fo^2^)+(0.0715P)^2^+0.7326P] where P=(Fo^2^+2Fc^2^)/3'
_refine_ls_weighting_scheme      calc
_refine_ls_wR_factor_gt          0.1027
_refine_ls_wR_factor_ref         0.1054
_refine_special_details          ?
_olex2_refinement_description    
;
1. Fixed Uiso
 At 1.2 times of:
  All C(H) groups, All C(H,H) groups
2.a Secondary CH2 refined with riding coordinates:
 C6(H6A,H6B), C7(H7A,H7B)
2.b Aromatic/amide H refined with riding coordinates:
 C5(H5), C8(H8), C9(H9), C11(H11), C12(H12), C14(H14), C15(H15), C16(H16),
 C17(H17), C18(H18)
;
_atom_sites_solution_hydrogens   geom
_atom_sites_solution_primary     dual
_atom_sites_solution_secondary   ?
loop_
_atom_site_label
_atom_site_type_symbol
_atom_site_fract_x
_atom_site_fract_y
_atom_site_fract_z
_atom_site_U_iso_or_equiv
_atom_site_adp_type
_atom_site_occupancy
_atom_site_site_symmetry_order
_atom_site_calc_flag
_atom_site_refinement_flags_posn
_atom_site_refinement_flags_adp
_atom_site_refinement_flags_occupancy
_atom_site_disorder_assembly
_atom_site_disorder_group
Br1 Br 0.64885(3) 0.74061(2) 0.53032(3) 0.03212(14) Uani 1 1 d . . . . .
O1 O 0.13475(19) 0.41675(8) 0.3562(2) 0.0278(4) Uani 1 1 d . . . . .
O2 O 0.15613(17) 0.48216(8) 0.66807(18) 0.0252(3) Uani 1 1 d . . . . .
N1 N 0.1929(2) 0.47725(9) 0.3798(2) 0.0215(4) Uani 1 1 d . . . . .
C1 C 0.3226(2) 0.57101(10) 0.3257(2) 0.0181(4) Uani 1 1 d . . . . .
C2 C 0.2919(2) 0.56278(10) 0.5140(3) 0.0191(4) Uani 1 1 d . . . . .
C3 C 0.2049(2) 0.50389(10) 0.5379(3) 0.0196(4) Uani 1 1 d . . . . .
C4 C 0.2653(2) 0.50848(10) 0.2502(3) 0.0206(4) Uani 1 1 d . . . . .
C5 C 0.2731(3) 0.48347(11) 0.0952(3) 0.0265(5) Uani 1 1 d . . . . .
H5 H 0.326045 0.504750 0.009977 0.032 Uiso 1 1 calc R . . . .
C6 C 0.1972(3) 0.42106(12) 0.0566(3) 0.0321(5) Uani 1 1 d . . . . .
H6A H 0.272585 0.386555 0.066447 0.039 Uiso 1 1 calc R . . . .
H6B H 0.152245 0.421263 -0.061731 0.039 Uiso 1 1 calc R . . . .
C7 C 0.0749(3) 0.40992(12) 0.1808(3) 0.0308(5) Uani 1 1 d . . . . .
H7A H -0.008107 0.440621 0.158376 0.037 Uiso 1 1 calc R . . . .
H7B H 0.032966 0.366861 0.163956 0.037 Uiso 1 1 calc R . . . .
C8 C 0.4921(2) 0.57652(10) 0.3112(3) 0.0209(4) Uani 1 1 d . . . . .
H8 H 0.540065 0.546853 0.240904 0.025 Uiso 1 1 calc R . . . .
C9 C 0.5787(2) 0.62053(11) 0.3911(3) 0.0222(4) Uani 1 1 d . . . . .
H9 H 0.681553 0.622515 0.362707 0.027 Uiso 1 1 calc R . . . .
C10 C 0.5304(2) 0.66508(11) 0.5159(3) 0.0230(4) Uani 1 1 d . . . . .
C11 C 0.4246(2) 0.65758(11) 0.6317(3) 0.0239(4) Uani 1 1 d . . . . .
H11 H 0.411277 0.690757 0.711165 0.029 Uiso 1 1 calc R . . . .
C12 C 0.3305(2) 0.60221(11) 0.6423(2) 0.0215(4) Uani 1 1 d . . . . .
H12 H 0.292384 0.592892 0.750438 0.026 Uiso 1 1 calc R . . . .
C13 C 0.2331(2) 0.62636(10) 0.2441(2) 0.0181(4) Uani 1 1 d . . . . .
C14 C 0.2915(2) 0.66275(11) 0.1154(3) 0.0242(4) Uani 1 1 d . . . . .
H14 H 0.389559 0.653921 0.077970 0.029 Uiso 1 1 calc R . . . .
C15 C 0.2074(3) 0.71195(12) 0.0410(3) 0.0278(5) Uani 1 1 d . . . . .
H15 H 0.248245 0.736683 -0.046569 0.033 Uiso 1 1 calc R . . . .
C16 C 0.0637(3) 0.72502(11) 0.0944(3) 0.0249(5) Uani 1 1 d . . . . .
H16 H 0.006850 0.759115 0.045172 0.030 Uiso 1 1 calc R . . . .
C17 C 0.0041(2) 0.68800(11) 0.2198(3) 0.0240(4) Uani 1 1 d . . . . .
H17 H -0.094906 0.696343 0.255124 0.029 Uiso 1 1 calc R . . . .
C18 C 0.0875(2) 0.63879(10) 0.2944(3) 0.0209(4) Uani 1 1 d . . . . .
H18 H 0.045233 0.613535 0.380022 0.025 Uiso 1 1 calc R . . . .

loop_
_atom_site_aniso_label
_atom_site_aniso_U_11
_atom_site_aniso_U_22
_atom_site_aniso_U_33
_atom_site_aniso_U_23
_atom_site_aniso_U_13
_atom_site_aniso_U_12
Br1 0.03384(19) 0.0294(2) 0.0331(2) -0.00709(9) 0.00156(12) -0.01154(9)
O1 0.0395(8) 0.0207(8) 0.0229(8) -0.0008(6) -0.0027(6) -0.0099(7)
O2 0.0305(8) 0.0265(8) 0.0188(7) 0.0039(6) 0.0025(6) -0.0018(6)
N1 0.0283(9) 0.0179(9) 0.0177(8) 0.0012(7) -0.0031(7) -0.0056(7)
C1 0.0214(9) 0.0184(10) 0.0144(9) -0.0007(8) -0.0011(7) 0.0000(8)
C2 0.0202(9) 0.0198(10) 0.0169(9) 0.0026(8) -0.0019(7) 0.0016(8)
C3 0.0202(9) 0.0203(10) 0.0179(9) 0.0015(8) -0.0025(7) 0.0017(8)
C4 0.0251(9) 0.0188(10) 0.0176(9) 0.0011(8) -0.0020(7) 0.0002(8)
C5 0.0400(12) 0.0208(11) 0.0187(10) -0.0030(9) 0.0017(9) -0.0049(9)
C6 0.0481(14) 0.0246(12) 0.0234(11) -0.0063(9) -0.0006(10) -0.0062(11)
C7 0.0377(12) 0.0288(12) 0.0251(11) -0.0077(10) -0.0057(9) -0.0072(10)
C8 0.0218(9) 0.0234(11) 0.0176(9) -0.0006(8) 0.0008(7) 0.0035(8)
C9 0.0212(9) 0.0239(11) 0.0212(10) 0.0002(8) -0.0007(7) 0.0013(8)
C10 0.0229(9) 0.0228(11) 0.0223(10) -0.0026(9) -0.0074(8) -0.0035(8)
C11 0.0307(10) 0.0223(11) 0.0180(9) -0.0058(8) -0.0036(8) -0.0012(9)
C12 0.0250(9) 0.0249(11) 0.0144(9) 0.0002(8) -0.0019(7) 0.0001(8)
C13 0.0228(9) 0.0171(10) 0.0139(9) -0.0011(8) -0.0035(7) -0.0030(8)
C14 0.0260(10) 0.0258(11) 0.0208(10) 0.0018(9) 0.0012(8) -0.0008(8)
C15 0.0335(11) 0.0274(13) 0.0221(10) 0.0087(9) -0.0015(8) -0.0030(10)
C16 0.0298(11) 0.0221(11) 0.0218(10) 0.0036(9) -0.0075(8) 0.0016(9)
C17 0.0222(9) 0.0268(12) 0.0222(10) -0.0015(9) -0.0043(8) 0.0012(8)
C18 0.0220(9) 0.0223(11) 0.0181(9) 0.0008(8) -0.0019(7) -0.0026(8)

_geom_special_details            
;
 All esds (except the esd in the dihedral angle between two l.s. planes)
 are estimated using the full covariance matrix.  The cell esds are taken
 into account individually in the estimation of esds in distances, angles
 and torsion angles; correlations between esds in cell parameters are only
 used when they are defined by crystal symmetry.  An approximate (isotropic)
 treatment of cell esds is used for estimating esds involving l.s. planes.
;
loop_
_geom_bond_atom_site_label_1
_geom_bond_atom_site_label_2
_geom_bond_distance
_geom_bond_site_symmetry_2
_geom_bond_publ_flag
Br1 C10 1.912(2) . ?
O1 N1 1.388(2) . ?
O1 C7 1.455(3) . ?
O2 C3 1.219(3) . ?
N1 C3 1.361(3) . ?
N1 C4 1.396(3) . ?
C1 C2 1.525(3) . ?
C1 C4 1.526(3) . ?
C1 C8 1.517(3) . ?
C1 C13 1.535(3) . ?
C2 C3 1.482(3) . ?
C2 C12 1.338(3) . ?
C4 C5 1.331(3) . ?
C5 H5 0.9500 . ?
C5 C6 1.506(3) . ?
C6 H6A 0.9900 . ?
C6 H6B 0.9900 . ?
C6 C7 1.513(4) . ?
C7 H7A 0.9900 . ?
C7 H7B 0.9900 . ?
C8 H8 0.9500 . ?
C8 C9 1.341(3) . ?
C9 H9 0.9500 . ?
C9 C10 1.440(3) . ?
C10 C11 1.349(3) . ?
C11 H11 0.9500 . ?
C11 C12 1.443(3) . ?
C12 H12 0.9500 . ?
C13 C14 1.391(3) . ?
C13 C18 1.394(3) . ?
C14 H14 0.9500 . ?
C14 C15 1.391(3) . ?
C15 H15 0.9500 . ?
C15 C16 1.388(3) . ?
C16 H16 0.9500 . ?
C16 C17 1.384(3) . ?
C17 H17 0.9500 . ?
C17 C18 1.388(3) . ?
C18 H18 0.9500 . ?

loop_
_geom_angle_atom_site_label_1
_geom_angle_atom_site_label_2
_geom_angle_atom_site_label_3
_geom_angle
_geom_angle_site_symmetry_1
_geom_angle_site_symmetry_3
_geom_angle_publ_flag
N1 O1 C7 109.37(16) . . ?
O1 N1 C4 121.38(17) . . ?
C3 N1 O1 120.91(17) . . ?
C3 N1 C4 116.76(18) . . ?
C2 C1 C4 101.76(17) . . ?
C2 C1 C13 112.07(16) . . ?
C4 C1 C13 110.20(16) . . ?
C8 C1 C2 108.05(16) . . ?
C8 C1 C4 110.38(17) . . ?
C8 C1 C13 113.71(17) . . ?
C3 C2 C1 109.84(17) . . ?
C12 C2 C1 127.2(2) . . ?
C12 C2 C3 122.88(19) . . ?
O2 C3 N1 126.3(2) . . ?
O2 C3 C2 129.26(19) . . ?
N1 C3 C2 104.41(17) . . ?
N1 C4 C1 106.52(17) . . ?
C5 C4 N1 121.7(2) . . ?
C5 C4 C1 131.8(2) . . ?
C4 C5 H5 120.4 . . ?
C4 C5 C6 119.2(2) . . ?
C6 C5 H5 120.4 . . ?
C5 C6 H6A 109.8 . . ?
C5 C6 H6B 109.8 . . ?
C5 C6 C7 109.5(2) . . ?
H6A C6 H6B 108.2 . . ?
C7 C6 H6A 109.8 . . ?
C7 C6 H6B 109.8 . . ?
O1 C7 C6 110.82(19) . . ?
O1 C7 H7A 109.5 . . ?
O1 C7 H7B 109.5 . . ?
C6 C7 H7A 109.5 . . ?
C6 C7 H7B 109.5 . . ?
H7A C7 H7B 108.1 . . ?
C1 C8 H8 117.9 . . ?
C9 C8 C1 124.24(19) . . ?
C9 C8 H8 117.9 . . ?
C8 C9 H9 117.0 . . ?
C8 C9 C10 126.07(19) . . ?
C10 C9 H9 117.0 . . ?
C9 C10 Br1 113.92(16) . . ?
C11 C10 Br1 117.20(17) . . ?
C11 C10 C9 128.5(2) . . ?
C10 C11 H11 118.0 . . ?
C10 C11 C12 123.9(2) . . ?
C12 C11 H11 118.0 . . ?
C2 C12 C11 126.07(19) . . ?
C2 C12 H12 117.0 . . ?
C11 C12 H12 117.0 . . ?
C14 C13 C1 121.39(18) . . ?
C14 C13 C18 119.10(19) . . ?
C18 C13 C1 119.45(18) . . ?
C13 C14 H14 119.8 . . ?
C15 C14 C13 120.5(2) . . ?
C15 C14 H14 119.8 . . ?
C14 C15 H15 119.9 . . ?
C16 C15 C14 120.2(2) . . ?
C16 C15 H15 119.9 . . ?
C15 C16 H16 120.3 . . ?
C17 C16 C15 119.5(2) . . ?
C17 C16 H16 120.3 . . ?
C16 C17 H17 119.7 . . ?
C16 C17 C18 120.6(2) . . ?
C18 C17 H17 119.7 . . ?
C13 C18 H18 119.9 . . ?
C17 C18 C13 120.2(2) . . ?
C17 C18 H18 119.9 . . ?

loop_
_geom_torsion_atom_site_label_1
_geom_torsion_atom_site_label_2
_geom_torsion_atom_site_label_3
_geom_torsion_atom_site_label_4
_geom_torsion
_geom_torsion_site_symmetry_1
_geom_torsion_site_symmetry_2
_geom_torsion_site_symmetry_3
_geom_torsion_site_symmetry_4
_geom_torsion_publ_flag
Br1 C10 C11 C12 -177.38(16) . . . . ?
O1 N1 C3 O2 -7.2(3) . . . . ?
O1 N1 C3 C2 171.55(17) . . . . ?
O1 N1 C4 C1 -176.25(17) . . . . ?
O1 N1 C4 C5 4.4(3) . . . . ?
N1 O1 C7 C6 59.4(2) . . . . ?
N1 C4 C5 C6 2.3(3) . . . . ?
C1 C2 C3 O2 -178.0(2) . . . . ?
C1 C2 C3 N1 3.4(2) . . . . ?
C1 C2 C12 C11 -7.5(3) . . . . ?
C1 C4 C5 C6 -176.8(2) . . . . ?
C1 C8 C9 C10 6.9(4) . . . . ?
C1 C13 C14 C15 178.82(19) . . . . ?
C1 C13 C18 C17 -178.91(18) . . . . ?
C2 C1 C4 N1 8.3(2) . . . . ?
C2 C1 C4 C5 -172.5(2) . . . . ?
C2 C1 C8 C9 -57.7(3) . . . . ?
C2 C1 C13 C14 146.85(19) . . . . ?
C2 C1 C13 C18 -36.0(2) . . . . ?
C3 N1 C4 C1 -7.3(2) . . . . ?
C3 N1 C4 C5 173.4(2) . . . . ?
C3 C2 C12 C11 174.8(2) . . . . ?
C4 N1 C3 O2 -176.2(2) . . . . ?
C4 N1 C3 C2 2.5(2) . . . . ?
C4 C1 C2 C3 -7.2(2) . . . . ?
C4 C1 C2 C12 174.9(2) . . . . ?
C4 C1 C8 C9 -168.2(2) . . . . ?
C4 C1 C13 C14 -100.6(2) . . . . ?
C4 C1 C13 C18 76.5(2) . . . . ?
C4 C5 C6 C7 21.9(3) . . . . ?
C5 C6 C7 O1 -52.7(3) . . . . ?
C7 O1 N1 C3 155.92(19) . . . . ?
C7 O1 N1 C4 -35.6(3) . . . . ?
C8 C1 C2 C3 -123.41(18) . . . . ?
C8 C1 C2 C12 58.6(3) . . . . ?
C8 C1 C4 N1 122.80(18) . . . . ?
C8 C1 C4 C5 -58.0(3) . . . . ?
C8 C1 C13 C14 23.9(3) . . . . ?
C8 C1 C13 C18 -158.95(18) . . . . ?
C8 C9 C10 Br1 -154.76(19) . . . . ?
C8 C9 C10 C11 32.3(4) . . . . ?
C9 C10 C11 C12 -4.6(4) . . . . ?
C10 C11 C12 C2 -25.9(4) . . . . ?
C12 C2 C3 O2 0.1(3) . . . . ?
C12 C2 C3 N1 -178.57(19) . . . . ?
C13 C1 C2 C3 110.53(19) . . . . ?
C13 C1 C2 C12 -67.4(3) . . . . ?
C13 C1 C4 N1 -110.77(18) . . . . ?
C13 C1 C4 C5 68.4(3) . . . . ?
C13 C1 C8 C9 67.4(3) . . . . ?
C13 C14 C15 C16 -0.3(3) . . . . ?
C14 C13 C18 C17 -1.7(3) . . . . ?
C14 C15 C16 C17 -1.2(3) . . . . ?
C15 C16 C17 C18 1.1(3) . . . . ?
C16 C17 C18 C13 0.3(3) . . . . ?
C18 C13 C14 C15 1.7(3) . . . . ?

_shelx_res_file                  
;
TITL tx32_a.res in P2(1)/c
    tx32.res
    created by SHELXL-2017/1 at 11:36:12 on 18-Oct-2018
CELL 1.54184 8.8605 21.1565 7.8415 90 93.025 90
ZERR 4 0.0001 0.0004 0.0001 0 0.001 0
LATT 1
SYMM -X,0.5+Y,0.5-Z
SFAC C H Br N O
UNIT 72 56 4 4 8

L.S. 4 0 59
PLAN  20
SIZE 0.321 0.211 0.189
TEMP -100
BOND $H
list 4
fmap 2
ACTA
conf
htab
OMIT -8 9 5
REM <olex2.extras>
REM <HklSrc "%.\\tx32.hkl">
REM </olex2.extras>

WGHT    0.071500    0.732600
FVAR       0.50153
BR1   3    0.648850    0.740605    0.530315    11.00000    0.03384    0.02939 =
         0.03310   -0.00709    0.00156   -0.01154
O1    5    0.134751    0.416750    0.356196    11.00000    0.03948    0.02073 =
         0.02286   -0.00083   -0.00265   -0.00992
O2    5    0.156129    0.482155    0.668067    11.00000    0.03052    0.02648 =
         0.01883    0.00385    0.00249   -0.00185
N1    4    0.192876    0.477245    0.379778    11.00000    0.02834    0.01794 =
         0.01771    0.00123   -0.00306   -0.00558
C1    1    0.322631    0.571015    0.325736    11.00000    0.02141    0.01838 =
         0.01442   -0.00066   -0.00106    0.00001
C2    1    0.291875    0.562785    0.513951    11.00000    0.02023    0.01982 =
         0.01692    0.00261   -0.00194    0.00161
C3    1    0.204888    0.503891    0.537918    11.00000    0.02023    0.02030 =
         0.01792    0.00152   -0.00250    0.00170
C4    1    0.265263    0.508475    0.250200    11.00000    0.02509    0.01883 =
         0.01758    0.00112   -0.00201    0.00021
C5    1    0.273125    0.483474    0.095232    11.00000    0.04004    0.02078 =
         0.01868   -0.00302    0.00169   -0.00486
AFIX  43
H5    2    0.326045    0.504750    0.009977    11.00000   -1.20000
AFIX   0
C6    1    0.197154    0.421059    0.056581    11.00000    0.04813    0.02460 =
         0.02342   -0.00629   -0.00063   -0.00625
AFIX  23
H6A   2    0.272585    0.386555    0.066447    11.00000   -1.20000
H6B   2    0.152245    0.421263   -0.061731    11.00000   -1.20000
AFIX   0
C7    1    0.074887    0.409918    0.180849    11.00000    0.03770    0.02884 =
         0.02513   -0.00767   -0.00568   -0.00724
AFIX  23
H7A   2   -0.008107    0.440621    0.158376    11.00000   -1.20000
H7B   2    0.032966    0.366861    0.163956    11.00000   -1.20000
AFIX   0
C8    1    0.492146    0.576517    0.311180    11.00000    0.02182    0.02335 =
         0.01756   -0.00064    0.00076    0.00347
AFIX  43
H8    2    0.540065    0.546853    0.240904    11.00000   -1.20000
AFIX   0
C9    1    0.578740    0.620533    0.391072    11.00000    0.02122    0.02387 =
         0.02124    0.00024   -0.00071    0.00128
AFIX  43
H9    2    0.681553    0.622515    0.362707    11.00000   -1.20000
AFIX   0
C10   1    0.530416    0.665076    0.515853    11.00000    0.02293    0.02282 =
         0.02225   -0.00261   -0.00744   -0.00353
C11   1    0.424621    0.657582    0.631717    11.00000    0.03065    0.02234 =
         0.01805   -0.00576   -0.00361   -0.00116
AFIX  43
H11   2    0.411277    0.690757    0.711165    11.00000   -1.20000
AFIX   0
C12   1    0.330485    0.602211    0.642271    11.00000    0.02502    0.02492 =
         0.01439    0.00021   -0.00193    0.00006
AFIX  43
H12   2    0.292384    0.592892    0.750438    11.00000   -1.20000
AFIX   0
C13   1    0.233096    0.626356    0.244124    11.00000    0.02283    0.01709 =
         0.01393   -0.00115   -0.00350   -0.00297
C14   1    0.291505    0.662746    0.115355    11.00000    0.02599    0.02577 =
         0.02080    0.00176    0.00122   -0.00080
AFIX  43
H14   2    0.389559    0.653921    0.077970    11.00000   -1.20000
AFIX   0
C15   1    0.207354    0.711954    0.040975    11.00000    0.03347    0.02741 =
         0.02212    0.00874   -0.00146   -0.00302
AFIX  43
H15   2    0.248245    0.736683   -0.046569    11.00000   -1.20000
AFIX   0
C16   1    0.063730    0.725022    0.094362    11.00000    0.02981    0.02212 =
         0.02178    0.00356   -0.00753    0.00157
AFIX  43
H16   2    0.006850    0.759115    0.045172    11.00000   -1.20000
AFIX   0
C17   1    0.004060    0.688004    0.219784    11.00000    0.02223    0.02684 =
         0.02222   -0.00151   -0.00427    0.00117
AFIX  43
H17   2   -0.094906    0.696343    0.255124    11.00000   -1.20000
AFIX   0
C18   1    0.087480    0.638792    0.294444    11.00000    0.02205    0.02233 =
         0.01807    0.00083   -0.00191   -0.00260
AFIX  43
H18   2    0.045233    0.613535    0.380022    11.00000   -1.20000
AFIX   0
HKLF 4


REM  tx32_a.res in P2(1)/c
REM R1 =  0.0379 for    2707 Fo > 4sig(Fo)  and  0.0413 for all    2934 data
REM    199 parameters refined using      0 restraints

END

WGHT      0.0717      0.7235

REM Instructions for potential hydrogen bonds
EQIV $1 x, y, z-1
HTAB C6 O2_$1
EQIV $2 -x, -y+1, -z+1
HTAB C7 O2_$2
EQIV $3 -x+1, -y+1, -z+1
HTAB C9 O2_$3

REM Highest difference peak  0.752,  deepest hole -0.936,  1-sigma level  0.107
Q1    1   0.6436  0.6929  0.5215  11.00000  0.05    0.75
Q2    1   0.6879  0.7100  0.5867  11.00000  0.05    0.68
Q3    1   0.6238  0.7684  0.4100  11.00000  0.05    0.41
Q4    1   0.6702  0.7682  0.6412  11.00000  0.05    0.39
Q5    1   0.6574  0.7890  0.5423  11.00000  0.05    0.38
Q6    1   0.6424  0.7121  0.4080  11.00000  0.05    0.37
Q7    1   0.4952  0.7165  0.4337  11.00000  0.05    0.34
Q8    1   0.5021  0.6990  0.8610  11.00000  0.05    0.34
Q9    1   0.5579  0.7933  0.4816  11.00000  0.05    0.31
Q10   1   0.5425  0.6010  0.3454  11.00000  0.05    0.30
Q11   1   0.2438  0.4511  0.0876  11.00000  0.05    0.30
Q12   1   0.7602  0.6774  0.5994  11.00000  0.05    0.30
Q13   1   0.4828  0.6968  0.6922  11.00000  0.05    0.29
Q14   1   0.4995  0.6573  0.6202  11.00000  0.05    0.29
Q15   1   0.5195  0.6485  0.6428  11.00000  0.05    0.29
Q16   1   0.5300  0.6708  0.7585  11.00000  0.05    0.29
Q17   1   0.1213  0.5696  0.0944  11.00000  0.05    0.29
Q18   1   0.4920  0.6853  0.3388  11.00000  0.05    0.29
Q19   1   0.5061  0.6781  0.4521  11.00000  0.05    0.28
Q20   1   0.1443  0.6345  0.2685  11.00000  0.05    0.28
;
_shelx_res_checksum              61341
_shelx_hkl_file                  
;
   1   0   0  354.50   13.60
   2   0   0 2256.40   80.82
   3   0   0  803.38   31.75
   4   0   0  221.18   13.42
   4   0   0  348.21   12.67
   5   0   0   33.09    2.57
   5   0   0   31.30    2.71
  -6   0   0  825.01   31.77
   6   0   0  927.31   32.42
   6   0   0  808.69   32.20
   6   0   0  890.46   32.51
   7   0   0  544.35   22.42
  -7   0   0  502.39   21.53
   7   0   0  559.26   22.50
   8   0   0    5.59    1.79
   8   0   0    5.83    1.91
  -8   0   0    6.63    1.71
  -8   0   0    4.36    1.28
   8   0   0    8.50    2.23
  -9   0   0   85.51    4.89
   9   0   0  116.56    6.05
 -10   0   0   41.73    2.69
 -10   0   0   40.24    2.52
 -11   0   0   30.38    1.70
   0  -1   0    0.25    0.13
   1   1   0  375.54   13.57
   2   1   0 2292.76   70.89
   2  -1   0 1974.49   70.74
   3   1   0  644.50   33.55
   3   1   0  931.38   31.13
   4   1   0   41.42    3.11
   4   1   0   31.35    5.44
   5   1   0 2366.45   89.45
   5   1   0 2477.28   89.30
   5  -1   0 2368.46   89.74
   5  -1   0 2581.39   89.15
   6  -1   0  267.81   10.77
   6  -1   0  219.43   10.41
  -6  -1   0  238.03   10.09
   6   1   0  225.64   10.55
  -6   1   0  230.24   10.12
   6  -1   0  233.15   10.62
   7   1   0   48.30    4.07
  -7   1   0   56.36    3.74
  -7  -1   0   53.81    3.68
   7  -1   0   60.98    4.39
   7  -1   0   52.06    4.12
  -8   1   0  369.00   15.74
  -8  -1   0  373.20   15.73
   8  -1   0  484.34   17.52
  -8  -1   0  342.30   16.25
   8   1   0  409.62   16.83
   8  -1   0  396.49   16.72
   8  -1   0  434.68   17.22
   9  -1   0  494.49   17.63
  -9  -1   0  389.59   16.28
  -9   1   0  383.59   16.31
   9   1   0  452.05   17.37
  10  -1   0   10.79    1.65
 -10   1   0    8.81    1.17
 -10  -1   0   10.78    1.36
 -10  -1   0    6.93    1.05
 -11  -1   0   52.74    2.49
   0   2   0   34.42    1.53
   0  -2   0   28.87    1.39
  -1  -2   0 1311.93   44.53
   1   2   0 1226.77   44.58
   2   2   0 1553.20   51.92
   2   2   0 1159.93   54.85
   3   2   0 3973.80  172.02
   3   2   0 5063.71  168.08
   4   2   0 1260.07   44.36
   4   2   0 1082.25   49.30
   5   2   0   68.09    4.14
   5  -2   0   80.97    4.40
   5   2   0   72.32    4.47
   5   2   0   74.86    4.58
   5   2   0   80.50    4.46
   6  -2   0  225.61   11.10
   6  -2   0  208.90   10.56
   6   2   0  250.63   10.64
   6  -2   0  213.58   10.38
  -6  -2   0  237.79   10.11
   6  -2   0  263.43   10.93
   6  -2   0  275.80   10.87
   6   2   0  262.81   10.64
   6   2   0  244.61   10.75
  -6   2   0  236.13   10.20
  -7   2   0  869.59   35.85
   7   2   0  957.24   36.82
  -7  -2   0  887.15   35.83
   7  -2   0 1014.54   37.20
   7   2   0  991.06   36.90
   7  -2   0 1266.09   38.26
   7  -2   0  871.93   36.49
   7   2   0 1215.90   37.87
   8   2   0   92.62    5.68
   8  -2   0  110.64    6.23
  -8  -2   0   70.03    5.06
   8   2   0  100.17    5.90
   8  -2   0   87.23    5.47
  -8  -2   0   86.09    4.86
  -8   2   0   79.35    4.81
  -8   2   0   72.27    5.13
   8  -2   0   93.72    5.82
  -9  -2   0  195.83    8.96
  -9   2   0  182.13    8.91
   9   2   0  224.48    9.99
  -9  -2   0  220.57    9.33
   9  -2   0  254.42   10.31
  10   2   0  215.20    8.56
 -10  -2   0  193.98    8.03
 -10  -2   0  164.61    7.63
  10  -2   0  232.93    8.80
 -10   2   0  185.29    7.93
 -11   2   0   37.58    1.97
 -11  -2   0   40.51    1.97
   0  -3   0    0.14    0.38
   0   3   0    0.18    0.61
   1   3   0 1183.69   39.82
  -1  -3   0 1184.36   39.61
   2   3   0 9999.00  332.06
   2   3   0 7751.94  335.98
   3   3   0   18.96    1.94
   3   3   0   15.90    5.58
   4   3   0 2519.94   86.90
   4   3   0 2164.01   93.29
   5  -3   0 1650.13   59.46
   5   3   0 1525.66   59.64
   5  -3   0 1738.95   59.79
   5   3   0 1684.97   59.74
   5   3   0 1667.69   59.29
   5   3   0 1761.50   59.60
   6  -3   0  127.43    7.07
   6   3   0  149.77    7.28
   6  -3   0  151.43    7.45
   6  -3   0  121.18    7.34
   6  -3   0  166.23    7.61
   6   3   0  165.60    7.43
   6   3   0  159.65    7.61
  -6  -3   0  152.74    6.95
   6  -3   0  141.46    7.86
  -6   3   0  141.35    6.93
   7  -3   0   71.49    5.56
   7   3   0  113.85    6.36
   7  -3   0   74.27    5.08
   7  -3   0  120.60    6.70
   7   3   0   76.51    5.06
  -7  -3   0   76.49    4.60
   7   3   0   83.16    5.32
  -7   3   0   66.41    4.48
   7  -3   0   86.79    5.43
  -8   3   0  524.16   23.76
   8  -3   0  687.33   24.94
   8  -3   0  556.86   24.57
  -8   3   0  564.46   23.27
   8   3   0  644.41   24.40
  -8  -3   0  587.01   23.24
   8   3   0  648.01   24.44
  -8  -3   0  530.72   23.79
   8  -3   0  762.55   25.16
   8   3   0  720.16   24.66
   9   3   0  281.83   11.44
  -9  -3   0  230.46   10.34
   9  -3   0  305.41   11.84
   9  -3   0  233.34   11.64
  -9   3   0  260.80   10.80
  -9   3   0  231.68   10.50
  -9  -3   0  251.04   10.69
   9   3   0  260.70   11.44
 -10   3   0    0.86    0.80
  10  -3   0    2.28    1.11
  10   3   0    2.34    1.05
 -10   3   0    0.67    0.68
 -10  -3   0    1.06    0.78
   0  -4   0 1609.64   54.23
   0   4   0 1189.68   57.48
   1   4   0   42.19    2.37
  -1  -4   0   39.46    2.09
   2   4   0 2353.91   82.25
  -2  -4   0 2439.33   82.10
   3   4   0 1053.63   36.84
   3   4   0  830.67   42.37
   4  -4   0  655.57   23.98
   4   4   0  666.12   23.78
   4   4   0  626.97   24.34
   5   4   0  259.26   10.63
   5   4   0  233.51   10.99
   5  -4   0  259.18   11.01
   5   4   0  269.36   11.17
   5   4   0  267.41   10.86
   5  -4   0  251.72   10.77
  -6   4   0  988.80   37.39
   6   4   0 1050.75   37.73
  -6  -4   0 1037.79   37.30
   6   4   0 1118.87   37.85
   6  -4   0 1092.30   38.16
   6  -4   0 1181.16   38.29
   6  -4   0  971.20   38.43
   6   4   0 1057.46   38.10
   7   4   0  694.57   27.09
   7  -4   0  660.45   27.79
   7  -4   0 1011.06   29.67
   7   4   0  729.16   27.46
   7   4   0  954.05   28.88
   7  -4   0  732.86   27.64
  -7  -4   0  646.16   26.32
  -7  -4   0  613.65   26.87
  -7   4   0  660.08   26.55
  -7   4   0  610.68   26.83
  -8   4   0   66.46    4.74
   8   4   0   74.81    5.04
   8   4   0   73.05    4.87
  -8   4   0   66.07    4.32
  -8  -4   0   72.95    4.35
   8  -4   0   84.71    5.42
   8  -4   0   71.88    5.41
   8   4   0   82.05    5.08
  -8  -4   0   62.04    4.60
   9  -4   0    2.22    1.53
   9   4   0    1.50    1.31
  -9   4   0    1.81    1.08
  -9  -4   0    1.37    0.81
   9  -4   0    1.80    1.73
  -9  -4   0    2.47    1.09
   9   4   0    1.56    1.41
  -9   4   0    2.07    1.06
  10  -4   0  221.56    8.50
 -10   4   0  175.31    7.78
 -10   4   0  183.39    7.84
  10  -4   0  173.16    8.43
  10   4   0  207.10    8.24
 -10  -4   0  186.03    7.79
   0  -5   0    0.30    0.65
   0   5   0    0.60    4.13
   1  -5   0 4973.45  151.26
   1   5   0 2861.84  154.24
  -1  -5   0 3990.37  151.77
   1   5   0 3017.28  155.67
  -1   5   0 3305.57  153.65
   1   5   0 4326.77  151.19
   1   5   0 4191.06  152.16
   2   5   0  371.34   22.22
  -2   5   0  376.22   16.61
   2   5   0  486.01   17.03
  -2  -5   0  496.32   16.73
   3   5   0  267.72   18.86
   3   5   0  335.07   13.14
   4   5   0  109.46    5.87
   4  -5   0  116.64    5.49
   4   5   0  112.89    5.28
   5   5   0 1747.21   60.15
   5   5   0 1704.60   61.44
   5  -5   0 1713.13   60.48
   5  -5   0 1711.76   60.28
   5  -5   0 1579.83   60.75
   5   5   0 1626.93   60.68
   5   5   0 1483.94   69.64
   5   5   0 1686.83   59.98
   6  -5   0  521.23   20.59
   6   5   0  513.27   21.47
   6   5   0  518.86   20.25
  -6  -5   0  485.40   19.75
  -6   5   0  479.38   19.93
   6  -5   0  569.18   20.83
   6   5   0  518.49   20.61
   6   5   0  594.98   20.73
   6  -5   0  468.79   20.86
   7  -5   0    2.95    1.81
   7  -5   0    1.47    1.16
   7  -5   0    2.15    1.90
   7  -5   0    2.57    1.72
   7   5   0    2.96    1.63
   7   5   0    3.63    1.70
  -7   5   0    3.34    1.28
  -7   5   0    1.49    1.17
  -7  -5   0    1.96    1.11
   7   5   0    2.52    1.10
  -7  -5   0    1.93    1.11
  -8   5   0  239.12   11.22
   8   5   0  271.86   12.16
   8   5   0  264.86   11.95
  -8  -5   0  249.01   11.86
  -8  -5   0  254.64   11.11
   8  -5   0  253.38   12.54
   8   5   0  296.57   12.08
  -8   5   0  244.78   11.84
   8  -5   0  302.15   12.73
   8  -5   0  321.43   12.66
  -9   5   0  130.15    6.49
  -9   5   0  130.18    6.50
  -9  -5   0  141.84    6.56
   9  -5   0  160.01    7.41
   9  -5   0  120.40    7.27
   9   5   0  141.24    7.20
   9   5   0  149.10    7.02
 -10   5   0    0.49    0.73
  10  -5   0    0.75    1.02
  10  -5   0    0.91    1.13
 -10   5   0    0.05    0.73
  10   5   0    0.36    0.91
 -10  -5   0    0.74    0.66
   0   6   0 1470.60   62.43
   0  -6   0 1681.19   58.05
  -1   6   0  502.38   15.92
   1   6   0  419.31   15.79
   1  -6   0  462.96   15.84
   1   6   0  321.33   19.95
   1   6   0  471.92   17.16
   1  -6   0  437.18   16.80
  -1   6   0  364.15   19.15
  -1  -6   0  448.88   16.67
   2   6   0    9.61    6.34
  -2   6   0   14.18    2.43
  -2  -6   0   12.04    1.46
   2  -6   0   17.98    1.19
   2   6   0   16.10    1.08
   2   6   0   11.30    1.70
   3   6   0 2371.30   86.22
   3  -6   0 2605.96   85.36
   3   6   0 2375.09   85.11
   4   6   0 2249.12   82.01
   4   6   0 2469.44   81.08
   4  -6   0 2205.05   81.16
   5   6   0  217.74    8.95
   5   6   0  178.39   16.43
   5   6   0  227.90    9.00
   5  -6   0  200.87    9.08
   5   6   0  195.20    9.48
   5  -6   0  200.40    9.05
   5  -6   0  173.95    9.26
   6  -6   0 1060.43   36.22
   6  -6   0  806.66   35.70
   6   6   0 1069.17   35.79
   6   6   0  946.09   35.18
   6  -6   0  877.79   35.44
   7  -6   0 1192.53   43.73
   7  -6   0 1315.39   42.66
   7  -6   0 1031.59   42.36
   7   6   0 1308.19   42.09
   7   6   0 1128.24   41.91
   7   6   0 1139.78   41.74
   7  -6   0 1193.49   42.42
  -7  -6   0  984.76   41.48
  -7   6   0 1022.21   41.53
  -7   6   0 1032.21   41.15
   8   6   0   45.17    3.42
   8   6   0   47.87    3.85
   8   6   0   44.02    3.56
   8  -6   0   41.55    4.04
  -8   6   0   36.07    3.29
   8  -6   0   45.48    3.70
  -8   6   0   37.51    3.07
   8  -6   0   43.47    3.81
  -8  -6   0   36.56    3.32
  -9  -6   0   77.38    4.24
   9  -6   0   94.42    5.06
  -9   6   0   67.46    4.17
  -9   6   0   81.50    4.37
   9   6   0   76.61    4.81
   9   6   0   86.30    4.69
   9  -6   0   73.80    5.08
 -10  -6   0  157.57    6.51
  10   6   0  139.69    7.66
 -10   6   0  157.94    6.61
  10   6   0  164.40    6.77
  10  -6   0  143.63    7.15
 -10   6   0  146.89    6.60
   0   7   0   -2.13    4.92
   0   7   0    4.58    4.72
   0  -7   0    1.04    0.81
   1  -7   0  968.55   34.18
  -1  -7   0 1056.55   32.94
  -1   7   0  937.81   32.84
  -1   7   0  833.78   37.40
   1   7   0 1020.03   34.59
   1   7   0  898.74   32.80
  -1  -7   0  954.63   33.95
   1  -7   0  936.68   32.84
  -2   7   0 2184.80   93.62
   2   7   0 2701.96   93.00
   2   7   0 2075.92   99.64
   2  -7   0 2946.68   91.57
   2   7   0 2462.76   91.40
  -2  -7   0 2699.98   92.43
   3   7   0  542.55   21.63
   3  -7   0  583.88   20.51
  -3  -7   0  557.47   21.28
   3   7   0  563.84   20.31
   3  -7   0  544.56   21.67
   4   7   0  509.28   18.68
   4  -7   0  498.13   18.89
   4   7   0  486.53   19.88
   4   7   0  459.41   28.74
   5  -7   0  664.55   27.87
   5   7   0  728.23   27.12
   5   7   0  736.88   28.24
   5   7   0  802.47   27.40
   5   7   0  801.27   27.98
   5   7   0  669.68   38.19
   5  -7   0  684.58   27.39
   5  -7   0  750.81   27.61
  -5   7   0  722.28   27.35
   5  -7   0  816.29   29.62
   6   7   0  256.12   10.23
   6  -7   0  255.60   10.69
   6  -7   0  177.02    9.85
   6  -7   0  229.19   11.31
   6  -7   0  191.06    9.49
   6   7   0  199.91    9.17
  -6   7   0  184.78    9.25
  -6  -7   0  190.01    9.45
   6   7   0  160.12   16.66
   7   7   0    4.89    1.40
   7  -7   0    7.39    2.24
   7  -7   0    5.24    2.18
   7   7   0    5.22    1.52
  -7  -7   0    4.30    1.41
  -7   7   0    3.37    1.33
   7  -7   0    6.08    1.85
   7  -7   0    5.56    1.65
   8   7   0   88.47    5.55
   8  -7   0   76.09    5.74
   8   7   0   97.18    5.27
   8  -7   0  101.90    5.70
  -8   7   0   80.10    4.88
  -8  -7   0   93.90    5.00
   9   7   0   64.71    4.19
  -9  -7   0   60.86    3.51
   9   7   0   63.57    3.81
   9  -7   0   70.89    4.17
  -9   7   0   56.73    3.61
  -9   7   0   64.23    3.66
   9  -7   0   53.82    4.25
  10  -7   0    0.88    1.23
 -10   7   0    2.98    0.73
  10  -7   0    4.19    0.87
  10  -7   0    1.78    1.16
 -10  -7   0    1.58    0.60
  10   7   0    3.26    0.73
 -10   7   0    1.17    0.69
  10   7   0    0.38    1.15
   0   8   0 1891.02   87.07
   0   8   0 1463.29   84.21
   1   8   0  387.70   14.11
   1  -8   0  366.68   13.52
   1   8   0  231.42   17.20
  -1  -8   0  345.42   13.24
  -1   8   0  245.27   19.55
  -1   8   0  279.43   16.73
  -2  -8   0 1023.66   37.39
   2  -8   0 1107.11   36.32
   2   8   0  970.54   36.18
   2   8   0 1069.46   38.10
  -2  -8   0  993.68   36.56
  -2   8   0  860.17   39.14
   2   8   0  821.86   45.12
  -2   8   0 1111.55   36.42
   3   8   0  726.14   28.52
   3  -8   0  747.25   28.63
  -3  -8   0  742.67   28.04
   3   8   0  716.22   26.86
   3  -8   0  830.04   27.16
   4   8   0  801.19   46.22
   4   8   0  933.27   35.00
   4   8   0 1135.56   36.23
   4  -8   0 1009.27   37.24
   4   8   0  977.57   36.67
   4  -8   0  922.34   35.26
   5   8   0  164.73    7.38
   5  -8   0  178.94    9.40
   5  -8   0  153.98    8.15
  -5   8   0  156.51    7.58
   5   8   0  146.05   16.13
   5   8   0  174.73    8.13
   5  -8   0  177.81    8.28
   5   8   0  148.93    8.22
   5  -8   0  136.83    7.44
   6  -8   0   14.63    2.22
   6  -8   0   11.04    1.84
  -6   8   0   12.60    1.84
  -6   8   0    6.20    6.42
   6   8   0   11.91    2.06
  -6   8   0   10.96    1.75
  -6  -8   0    9.66    1.75
   6  -8   0   10.28    2.53
   6   8   0   11.51    1.82
   6   8   0   12.52    7.02
   6   8   0   11.57    1.70
   6  -8   0    8.55    2.20
   7   8   0  691.85   24.65
   7  -8   0  661.75   25.02
   7   8   0  642.93   24.64
  -7  -8   0  600.39   24.82
   7  -8   0  636.42   25.24
   7  -8   0  721.06   27.45
  -7   8   0  590.23   24.69
   7  -8   0  575.18   25.45
   8  -8   0   32.00    3.00
  -8   8   0   26.78    2.42
  -8  -8   0   30.41    2.47
   8   8   0   28.72    2.66
   8  -8   0   31.25    3.46
   9  -8   0   36.84    2.82
   9   8   0   31.40    2.84
   9   8   0   28.76    3.56
  -9   8   0   33.19    2.38
  -9   8   0   34.15    2.51
   9  -8   0   29.60    3.05
   9   8   0   34.01    2.52
  -9  -8   0   32.48    2.30
  10  -8   0  227.44    7.06
 -10   8   0  234.91    6.35
   0  -9   0    1.05    0.99
   0   9   0    0.38    4.78
   0   9   0   -0.47    4.90
   1  -9   0 1098.08   38.35
  -1  -9   0 1061.12   38.06
   1   9   0 1165.72   39.04
   2  -9   0 3204.60  104.73
  -2   9   0 2578.02  108.55
  -2   9   0 3130.10  104.75
  -2  -9   0 3014.27  104.94
   2   9   0 2553.12  115.89
   2   9   0 3299.04  107.17
  -2  -9   0 2939.61  106.07
   2   9   0 2854.34  104.61
  -3  -9   0    2.93    1.14
  -3  -9   0    0.95    0.78
   3  -9   0    0.62    0.56
   3  -9   0    0.59    1.27
   3   9   0    0.48    0.45
  -3   9   0    0.79    0.58
   3   9   0    3.81    6.66
   3   9   0   -0.48    1.35
   4  -9   0  143.42    7.94
   4  -9   0  128.39    6.95
   4  -9   0  125.78    6.75
   4   9   0  155.48    7.00
   4   9   0  139.07    6.02
   4   9   0  134.13    7.48
  -4  -9   0  155.16    6.74
  -4   9   0  139.26    6.26
   4   9   0  123.69   14.79
   4  -9   0  136.50    6.24
   5   9   0 1350.97   43.09
   5  -9   0  977.50   42.74
   5  -9   0 1091.75   43.62
  -5   9   0 1168.09   43.07
   5  -9   0 1270.19   45.64
  -5  -9   0 1232.24   43.39
   5   9   0 1198.56   44.31
   5   9   0 1286.83   43.69
  -5   9   0 1108.87   42.83
   5   9   0 1149.19   57.52
   5   9   0 1222.88   42.74
  -6   9   0  215.97    9.98
   6   9   0  247.58    9.91
   6  -9   0  246.73   12.41
   6   9   0  242.51   10.55
   6   9   0  196.46   19.55
  -6  -9   0  225.64   10.22
  -6   9   0  219.30    9.99
   6  -9   0  195.44    9.96
   6  -9   0  206.80   10.72
   6  -9   0  210.47    9.95
   6   9   0  235.47    9.89
   7  -9   0  256.66   11.31
   7  -9   0  278.04   13.58
  -7   9   0  240.25   11.05
   7  -9   0  229.09   12.00
  -7  -9   0  268.29   10.88
   7   9   0  268.74   11.00
  -7   9   0  228.34   11.10
   7   9   0  247.69   11.52
   7   9   0  258.94   11.11
  -8   9   0  107.82    5.53
   8   9   0  116.68    5.76
   8  -9   0  103.44    6.64
   8  -9   0  115.18    6.08
  -8  -9   0  111.48    5.49
  -9   9   0  133.48    3.74
   9  -9   0  135.21    4.22
  -9  -9   0  123.80    3.41
   9  -9   0  122.46    5.09
   9   9   0  126.16    5.78
  10  -9   0    1.42    1.04
  10  -9   0    1.48    0.99
 -10   9   0    1.94    0.67
   0  10   0  145.85   13.01
   0 -10   0  170.40    7.72
   1 -10   0 1409.90   48.72
  -1 -10   0 1401.58   48.37
   1  10   0 1552.70   49.60
  -1  10   0  960.32   57.15
   1  10   0 1138.06   57.04
   1  10   0  906.50   53.51
  -1  10   0 1209.14   53.85
  -2 -10   0   46.74    3.20
   2  10   0   36.40    9.23
   2  10   0   54.19    4.02
  -2  10   0   33.95    4.92
  -3 -10   0 1198.35   44.53
   3  10   0 1302.00   45.65
   3 -10   0 1314.52   45.74
  -3  10   0 1246.76   43.12
   3  10   0 1168.39   42.89
   3  10   0 1088.77   56.60
   4 -10   0  661.86   24.13
   4  10   0  633.54   23.82
  -4  10   0  652.34   24.51
   4 -10   0  704.99   26.77
  -4  10   0  671.88   24.16
   4  10   0  747.51   25.18
  -4 -10   0  634.54   24.43
   4 -10   0  600.34   24.93
   4  10   0  571.48   36.83
   4 -10   0  596.46   25.10
   4  10   0  679.12   26.18
   5  10   0   31.50    3.38
   5 -10   0   31.03    3.73
   5  10   0   32.18    2.93
  -5  10   0   32.03    2.50
   5 -10   0   27.83    2.43
   5  10   0   27.70    2.22
   5  10   0   29.63    9.53
   5 -10   0   24.28    2.92
  -5  10   0   30.84    2.67
   6 -10   0  111.85    7.56
  -6  10   0   95.66    5.46
   6  10   0  100.74    5.05
  -6  10   0   86.59    5.17
   6  10   0  103.02    5.81
   6  10   0   85.27   13.68
   6  10   0   92.70    5.05
   6 -10   0   85.09    5.99
  -7  10   0  244.81   10.67
   7  10   0  236.34   10.20
   7 -10   0  273.50   13.33
   7 -10   0  220.61   11.49
  -7  10   0  243.90   10.14
   7  10   0  243.51   11.01
  -8  10   0   23.93    2.02
  -8  10   0   25.49    2.33
   8  10   0   19.55    3.30
   8 -10   0   23.56    3.13
   8  10   0   21.09    2.05
   8  10   0   26.28    2.77
   9 -10   0    9.89    1.89
   9 -10   0   13.04    2.35
   9  10   0    8.96    1.88
  10 -10   0   72.20    3.82
  10 -10   0   62.99    3.47
   0  11   0   -0.97    5.38
   0  11   0   -1.19    5.68
   0 -11   0    1.04    1.03
   1 -11   0  103.67    5.71
   1  11   0  117.63    6.47
   1  11   0   92.89   12.36
  -1 -11   0   98.37    5.43
  -1  11   0   96.74    9.69
  -2 -11   0  281.44   11.91
   2  11   0  336.71   13.36
  -2  11   0  233.99   14.59
  -2  11   0  184.20   20.36
   3  11   0  106.44    5.32
   3  11   0   96.18    6.20
  -3 -11   0  105.27    5.72
   3 -11   0   95.45    6.16
  -3 -11   0   80.68    5.19
   3  11   0   87.98   13.53
   3 -11   0   90.25    5.36
  -4  11   0  114.30    5.70
   4 -11   0  112.91    6.53
   4  11   0  127.84    6.14
   4 -11   0  109.06    6.23
   4 -11   0   94.27    5.88
   4  11   0   85.87   13.87
   4  11   0  112.41    6.97
   4 -11   0  120.82    7.42
  -4  11   0   66.09   14.15
   5  11   0  359.03   28.42
   5 -11   0  458.02   19.35
   5 -11   0  399.21   17.19
   5  11   0  471.85   17.09
   5  11   0  435.06   18.05
  -5  11   0  423.50   16.59
  -5  11   0  246.77   27.00
   5  11   0  311.48   17.61
   6  11   0  470.98   23.01
   6 -11   0  645.03   24.67
   6  11   0  479.88   33.71
  -6  11   0  566.28   21.28
   6 -11   0  499.40   22.04
   6  11   0  594.64   21.67
  -7  11   0    0.92    1.09
   7 -11   0    0.92    1.78
   7 -11   0    1.53    1.58
   7  11   0    2.67    1.94
   7 -11   0    0.19    1.85
   7  11   0    2.40    1.49
   8  11   0  547.35   21.04
   8 -11   0  558.84   22.75
  -8  11   0  538.53   20.61
   8 -11   0  525.14   21.76
   8  11   0  506.34   22.24
   9 -11   0  378.91   15.26
   9 -11   0  351.16   14.56
   9  11   0  351.61   14.03
  -9  11   0  347.99   13.72
 -10 -11   0    0.97    0.68
 -10  11   0    1.07    0.50
  10 -11   0    1.51    0.74
   0 -12   0 3126.79  107.78
   0  12   0 2640.42  116.64
   1  12   0  366.58   26.59
  -1  12   0  296.30   26.26
  -1  12   0  423.13   24.13
   1  12   0  275.26   22.91
   1 -12   0  508.14   18.67
   1  12   0  513.02   19.54
  -1 -12   0  469.81   18.10
  -2 -12   0   98.27    5.63
  -2  12   0   77.21    7.89
   2  12   0  109.39    6.73
  -2  12   0   65.55   13.19
  -2 -12   0  118.53    5.88
   2 -12   0  101.12    5.57
   3  12   0  299.74   11.38
   3 -12   0  271.59   12.62
  -3 -12   0  240.18   11.45
   3  12   0  217.56   21.37
   3  12   0  268.37   12.72
   3 -12   0  259.73   11.61
   3 -12   0  225.86   11.11
  -3 -12   0  293.32   11.92
   4  12   0  398.85   17.41
   4 -12   0  375.19   16.51
  -4  12   0  397.40   15.51
   4  12   0  431.22   15.95
   4 -12   0  387.64   17.75
   4 -12   0  361.90   16.13
   4 -12   0  348.79   15.90
   4  12   0  332.75   27.45
   5 -12   0   72.39    6.04
   5  12   0   69.53    5.47
   5  12   0   63.88   12.75
   5 -12   0   62.94    5.19
   5 -12   0   66.99    4.93
  -5  12   0   76.16    4.55
   5  12   0   75.44    4.70
   6  12   0  395.87   30.30
  -6  12   0  466.51   17.84
   6 -12   0  417.04   18.65
   6 -12   0  498.80   21.04
   6  12   0  464.50   18.03
   6  12   0  371.68   19.22
   6 -12   0  410.56   19.28
   7  12   0  112.52    7.72
   7 -12   0  119.51    7.39
   7 -12   0  106.38    7.60
  -7  12   0  133.28    6.50
   7  12   0  129.98    6.73
   8  12   0   52.85    3.63
   8 -12   0   55.89    4.26
  -8  12   0   50.98    3.36
   8 -12   0   55.08    4.63
  -9  12   0    0.16    0.70
   9 -12   0    0.52    1.23
   9 -12   0    0.59    1.23
   9  12   0    0.77    0.97
   0  13   0    3.65    5.87
   0  13   0    0.60    5.40
   0 -13   0    0.09    1.14
   0 -13   0   -0.36    1.20
   1  13   0 1407.12   74.92
  -1 -13   0 1885.31   64.04
  -1  13   0 1508.47   71.33
   1 -13   0 1764.15   63.89
   1 -13   0 1896.91   65.04
  -1 -13   0 1716.96   64.18
  -2  13   0    1.71    2.67
   2 -13   0    2.59    1.25
  -2  13   0   -1.98    7.40
   2 -13   0    1.22    1.16
   2  13   0    2.32    1.73
  -2 -13   0    1.62    1.10
  -2 -13   0    1.52    1.38
  -2 -13   0    3.16    1.34
   2  13   0    2.73    1.09
   3  13   0   87.55   14.64
  -3 -13   0  116.37    6.28
   3  13   0  117.49    7.36
   3 -13   0   94.02    5.92
   3 -13   0   95.01    5.78
   3 -13   0  104.66    6.93
  -3 -13   0   92.70    5.87
   3  13   0  124.68    5.87
  -4  13   0   21.42    2.24
   4  13   0   18.73    3.16
   4 -13   0   18.74    2.73
   4  13   0   21.34    2.38
   4 -13   0   21.93    3.26
   4 -13   0   19.10    2.66
   4 -13   0   19.00    2.53
   4  13   0    8.78    7.54
   5 -13   0  332.41   16.48
   5  13   0  344.06   14.13
  -5  13   0  347.13   13.99
   5 -13   0  323.42   15.32
   5 -13   0  305.92   14.54
   5  13   0  303.18   26.81
   6  13   0  172.87    8.31
   6 -13   0  182.33   10.69
   6  13   0  120.11   16.82
   6 -13   0  158.03    9.47
  -6  13   0  182.65    8.28
   6 -13   0  158.47    8.95
  -6  13   0   90.34   16.76
   7 -13   0    9.25    2.43
   7 -13   0   15.17    2.65
   7  13   0   10.94    1.95
  -7  13   0   13.79    1.86
   8 -13   0  172.57    9.02
   8 -13   0  163.44    8.45
   8  13   0  172.44    7.80
  -8  13   0  167.27    7.52
  -9 -13   0   58.52    3.79
   9  13   0   63.26    3.37
  -9  13   0   61.55    3.17
   9 -13   0   64.94    3.83
   9 -13   0   67.79    4.08
   0 -14   0    1.60    1.37
   0  14   0    3.28    6.24
   0 -14   0    2.20    1.29
   0  14   0    0.80    6.14
   0 -14   0    2.32    1.24
   1 -14   0  358.55   14.25
  -1 -14   0  319.14   14.31
  -1  14   0  288.69   20.52
   1  14   0  289.94   23.78
  -1 -14   0  315.08   14.21
   1 -14   0  314.23   13.90
   1 -14   0  356.86   15.17
  -1 -14   0  384.78   14.41
   2 -14   0   16.33    2.26
   2 -14   0   21.00    2.94
   2 -14   0   25.29    2.71
  -2  14   0   18.70    4.59
  -2 -14   0   24.45    2.68
   2  14   0   30.12    2.52
  -2 -14   0   22.49    2.62
  -2 -14   0   19.97    2.74
   2  14   0   20.18    9.01
   3  14   0  788.06   27.50
  -3  14   0  793.73   27.22
   3 -14   0  695.60   29.49
  -3 -14   0  639.57   27.90
  -3 -14   0  654.04   28.53
   3 -14   0  654.09   27.82
   3  14   0  755.46   30.03
   3  14   0  645.71   42.32
  -3 -14   0  752.69   28.27
   3 -14   0  735.10   28.41
   4  14   0  363.50   16.76
   4  14   0  381.28   14.70
   4 -14   0  331.74   15.10
   4 -14   0  310.00   15.03
  -4  14   0  364.42   14.43
   4 -14   0  350.79   16.88
   4 -14   0  338.91   15.57
   4  14   0  304.07   27.67
   5 -14   0   81.04    5.73
   5 -14   0   91.64    7.19
   5 -14   0   83.69    6.12
  -5  14   0   95.44    5.22
   5  14   0   83.71    5.10
   5  14   0   77.25   14.50
   6 -14   0  144.01    8.32
   6 -14   0  136.72    8.58
   6 -14   0  156.87    9.91
  -6  14   0  149.69    7.33
   6  14   0  149.06    7.43
   6  14   0  130.72   16.79
   7  14   0   49.10    3.54
   7 -14   0   48.14    4.46
  -7  14   0   51.57    3.43
   7 -14   0   52.66    4.42
   8  14   0   76.25    4.26
  -8  14   0   78.54    4.11
   8 -14   0   74.72    5.15
   8 -14   0   86.71    5.13
  -9 -14   0   14.44    1.63
   9  14   0   15.96    1.39
  -9  14   0   13.86    1.20
   9 -14   0   17.40    1.75
   0 -15   0   -0.15    1.28
   0  15   0    0.71    5.56
   0 -15   0    0.23    1.17
  -1 -15   0   32.32    3.25
   1  15   0   25.07    9.04
  -1 -15   0   40.54    3.38
  -1 -15   0   31.43    3.19
   1 -15   0   37.00    3.26
  -1  15   0   31.98    7.21
   1 -15   0   34.86    3.67
   1 -15   0   32.73    3.11
  -2 -15   0 1392.57   46.01
   2  15   0 1054.78   60.32
   2  15   0 1361.95   44.92
   2 -15   0 1265.98   45.84
   2 -15   0 1126.74   45.36
  -2 -15   0 1133.51   45.92
   2 -15   0 1284.77   47.36
  -2 -15   0 1156.49   45.82
  -3 -15   0  145.69    8.63
  -3 -15   0  152.83    9.11
  -3 -15   0  189.13    9.04
   3  15   0  172.09   20.13
  -3  15   0  185.22    8.01
   3  15   0  191.51    8.26
   3 -15   0  174.93    9.10
   3 -15   0  161.59    8.72
  -4 -15   0   85.93    6.67
   4 -15   0   93.87    6.45
   4  15   0  105.39   16.72
   4 -15   0  116.40    8.08
   4 -15   0  106.84    6.56
   4 -15   0  108.79    6.90
   4  15   0  114.28    5.91
  -4  15   0  120.46    5.93
  -5  15   0   13.71   10.61
   5 -15   0   31.97    4.36
   5 -15   0   28.93    3.35
   5  15   0   29.46    2.80
   5  15   0   26.18   10.02
  -5  15   0   35.52    2.94
   5 -15   0   26.69    3.58
   6  15   0  149.43    7.35
   6 -15   0  132.10    8.41
   6 -15   0  144.49    8.30
  -6  15   0  157.10    7.35
   7  15   0    4.55    1.34
   7 -15   0    4.67    1.87
  -7  15   0    6.38    1.25
   7 -15   0    2.98    1.88
  -8  15   0   99.23    4.51
   8 -15   0   93.49    5.28
   8 -15   0   93.04    5.44
   8  15   0   84.87    4.51
  -8 -15   0   91.92    5.33
   9 -15   0   11.08    1.32
   0 -16   0  246.55   10.78
   0 -16   0  214.77   10.59
   0 -16   0  246.26   11.58
  -1 -16   0  172.33    8.03
  -1 -16   0  144.40    7.91
   1  16   0  117.21   15.80
   1 -16   0  140.82    7.63
   1 -16   0  162.47    7.91
  -1  16   0  125.49   13.49
   1 -16   0  144.64    8.45
  -1  16   0   86.48   16.24
  -1 -16   0  142.28    7.97
   2 -16   0   46.85    4.02
   2 -16   0   58.85    4.44
   2 -16   0   50.21    4.99
   2  16   0   46.16   11.54
  -2 -16   0   54.73    4.42
  -2 -16   0   54.31    4.55
  -2 -16   0   59.53    4.31
  -3 -16   0  420.10   19.55
  -3 -16   0  398.92   18.98
   3 -16   0  485.20   19.62
   3  16   0  501.54   18.23
   3 -16   0  435.21   19.04
  -3 -16   0  477.10   19.15
  -4 -16   0   23.59    3.51
   4 -16   0   27.92    3.31
   4  16   0   25.86    2.53
   4 -16   0   21.63    3.80
  -4  16   0   30.73    2.65
   4 -16   0   25.70    3.25
   4 -16   0   29.43    3.52
   4  16   0   22.08   10.03
   5 -16   0   56.68    4.89
   5  16   0   43.90   12.01
  -5 -16   0   41.72    4.52
  -5  16   0   59.38    3.80
   5 -16   0   58.15    4.71
   5  16   0   51.82    3.68
   5 -16   0   56.25    5.86
   6  16   0   32.92    2.83
   6 -16   0   28.90    3.68
  -6  16   0   40.20    2.92
  -6 -16   0   32.81    3.85
   6 -16   0   40.01    3.87
   7 -16   0   38.45    3.71
  -7 -16   0   42.27    3.73
   7 -16   0   41.85    3.69
   7  16   0   39.10    2.83
  -7  16   0   44.67    2.81
  -8 -16   0  129.78    6.44
   8  16   0  125.37    5.66
   8 -16   0  127.68    6.38
   8 -16   0  142.42    6.56
  -8  16   0  132.90    5.56
   0  17   0   -2.86    6.67
   0  17   0    2.42    6.20
   0 -17   0   -0.57    1.44
   0 -17   0    0.27    1.32
   0 -17   0    1.95    1.50
  -1  17   0  351.45   25.30
   1 -17   0  437.65   19.19
  -1 -17   0  414.45   18.46
  -1 -17   0  395.45   18.03
  -1 -17   0  485.49   18.24
   1  17   0  347.98   29.26
   1 -17   0  443.80   18.03
   1 -17   0  402.57   17.84
   2 -17   0   60.84    4.69
   2 -17   0   65.59    5.69
  -2 -17   0   56.29    4.71
  -2  17   0   35.48   12.92
   2  17   0   39.88   11.94
  -2 -17   0   65.29    4.66
   2 -17   0   64.50    4.84
  -2 -17   0   57.90    4.95
   3  17   0   89.56    4.76
  -3 -17   0   74.89    5.57
   3 -17   0   81.11    5.64
  -3 -17   0   71.18    5.75
   3 -17   0   91.77    5.97
   3 -17   0   75.97    5.47
   4 -17   0   -0.79    2.03
   4 -17   0   -0.31    1.70
   4  17   0    0.81    1.01
  -4  17   0   -1.47    8.43
  -4 -17   0   -0.56    1.68
   4  17   0   -2.22    8.04
   4 -17   0    0.84    1.66
   4 -17   0    0.47    1.54
   5  17   0  275.18   11.77
   5 -17   0  283.87   13.50
   5 -17   0  285.10   13.25
  -5  17   0  318.39   12.04
   6 -17   0  113.92    6.79
  -6  17   0  118.23    5.46
  -6 -17   0   98.64    6.60
   6  17   0  113.92    5.54
   7  17   0    0.78    0.84
   7 -17   0    0.46    1.33
   7 -17   0    2.23    1.58
  -7  17   0    1.10    0.75
  -7 -17   0    1.05    1.36
  -8 -17   0    4.39    1.13
   8 -17   0    6.02    1.39
   0 -18   0  199.01   10.41
   0  18   0  172.83   18.88
   0 -18   0  198.98   11.00
  -1 -18   0   20.25    3.02
  -1  18   0   10.63    8.57
   1  18   0   13.64    7.86
   1 -18   0   22.97    2.94
  -1 -18   0   24.88    3.29
   1 -18   0   19.57    2.76
   1 -18   0   19.22    3.22
  -1 -18   0   23.80    2.92
   2 -18   0    2.13    1.52
  -2 -18   0    2.05    1.82
  -2 -18   0    1.20    1.30
   2 -18   0    2.97    1.98
   2 -18   0    1.21    1.58
  -2 -18   0    1.51    1.50
   2  18   0   -4.30    8.51
  -3  18   0   -5.81    9.58
   3 -18   0    4.63    2.14
  -3 -18   0    2.87    1.81
   3 -18   0    4.78    1.92
   3 -18   0    3.68    1.84
   3  18   0   -2.24    7.40
  -3 -18   0    2.35    1.42
   4 -18   0  253.30   12.21
   4  18   0  254.77   10.59
   4 -18   0  273.70   12.47
   4 -18   0  254.63   12.14
   5 -18   0   26.92    3.34
  -5 -18   0   20.91    3.04
   5  18   0   29.73    2.41
   5 -18   0   29.88    3.44
  -6  18   0   -0.17    0.48
   6 -18   0   53.20    3.81
   6 -18   0   71.08    4.36
  -6 -18   0   69.31    4.33
   6  18   0    5.22    1.05
   7 -18   0  110.57    4.58
  -7 -18   0   99.12    4.26
   8 -18   0   99.91    4.67
   0  19   0   -0.83    5.93
   0 -19   0   -0.56    1.44
   0 -19   0    0.16    1.58
   0 -19   0    1.80    1.56
  -1 -19   0  142.21    8.39
   1 -19   0  145.51    8.31
  -1 -19   0  134.72    8.55
   1 -19   0  164.47    8.35
   1  19   0  128.47   17.39
   1 -19   0  155.23    9.37
  -2 -19   0   57.62    5.12
   2 -19   0   72.43    5.27
   2 -19   0   80.31    5.37
  -2  19   0   35.00   12.66
   2 -19   0   80.24    6.57
   2  19   0   51.54   12.90
  -2 -19   0   66.62    5.38
   3 -19   0    0.77    1.46
   3 -19   0    0.63    1.77
  -3 -19   0    0.17    1.58
   3 -19   0    1.85    1.64
   4 -19   0  119.56    7.21
   4 -19   0  126.41    7.33
   4 -19   0  124.51    7.19
   5 -19   0   18.26    2.64
  -5 -19   0   14.83    2.60
  -6 -19   0   64.78    4.50
   6 -19   0   71.69    4.79
  -7 -19   0    5.98    1.26
   7 -19   0    7.64    1.57
   0 -20   0   24.20    3.16
   0 -20   0   22.48    3.43
   1 -20   0   44.61    4.09
   1 -20   0   45.02    4.70
   1  20   0   28.73    9.32
  -1 -20   0   44.00    4.16
  -1 -20   0   37.90    4.16
   2 -20   0   -0.15    1.48
  -2 -20   0    0.50    1.62
   3 -20   0  171.81    9.00
   3 -20   0  178.91    9.17
  -4 -20   0   62.71    5.10
   4 -20   0   94.67    5.84
  -5 -20   0   13.53    2.33
   5 -20   0   15.73    2.55
   6 -20   0    1.12    1.43
  -6 -20   0    0.64    1.11
   7 -20   0   18.13    1.78
   0 -21   0   -0.15    1.50
  -1 -21   0    3.74    1.89
   1 -21   0    3.48    1.78
   2 -21   0    6.60    2.20
   2 -21   0    4.39    1.87
  -2 -21   0    7.08    2.05
   3 -21   0   34.77    3.53
   3 -21   0   38.28    3.77
   4 -21   0    0.80    1.67
  -4 -21   0    0.26    1.39
  -5 -21   0    6.63    1.62
   5 -21   0   10.03    2.09
   6 -21   0   82.29    4.34
  -6 -21   0   61.20    3.61
   0 -22   0  109.70    6.67
   1 -22   0  256.61   11.43
  -1 -22   0  212.11   10.95
  -2 -22   0   27.14    3.13
   2 -22   0   34.27    3.50
   2 -22   0   28.68    3.18
   3 -22   0    6.07    2.00
  -3 -22   0    1.50    1.39
   3 -22   0    5.93    1.81
  -4 -22   0    9.15    1.75
   4 -22   0   13.77    2.38
   5 -22   0   10.85    1.96
  -5 -22   0    7.48    1.36
   6 -22   0   23.55    1.96
   0 -23   0    0.25    1.37
   1 -23   0   16.59    2.67
  -1 -23   0   15.12    2.38
   1 -23   0   16.12    2.37
   2 -23   0    1.57    1.72
   2 -23   0    1.26    1.36
  -2 -23   0    1.03    1.25
   3 -23   0   63.07    4.28
  -3 -23   0   40.82    3.39
   4 -23   0    0.90    1.51
  -4 -23   0    0.15    0.91
   5 -23   0   -0.14    1.05
   0 -24   0   20.79    2.41
   1 -24   0   34.58    3.02
  -1 -24   0   28.75    2.76
   1 -24   0   40.35    3.46
  -2 -24   0    0.68    1.03
   2 -24   0    1.21    1.51
   3 -24   0   63.59    4.18
   4 -24   0    1.81    1.26
   0 -25   0    0.09    1.34
   1 -25   0    0.66    1.30
   2 -25   0   11.93    1.87
   3 -25   0  100.48    5.03
   0 -26   0    0.76    0.93
 -11   0   1    0.33    0.46
  10   0  -1   -0.23    0.98
 -10   0   1    0.41    0.62
 -10   0   1    0.25    0.79
  -9   0   1    0.52    0.92
   9   0  -1    1.19    1.20
  -9   0   1    0.52    1.06
   9   0  -1   -0.11    1.37
   8   0  -1   -0.51    1.15
   8   0  -1    1.17    1.40
   8   0  -1   -0.47    1.78
  -8   0   1   -0.10    1.04
   8   0  -1   -0.67    1.76
  -8   0   1   -0.40    1.31
  -8   0   1    0.69    1.00
   7   0  -1   -0.45    1.21
  -7   0   1    1.28    1.21
   7   0  -1    0.86    0.97
   7   0  -1    0.67    1.28
  -7   0   1    1.39    0.95
   7   0  -1    0.16    1.68
   6   0  -1    1.49    1.20
  -6   0   1    0.98    1.14
   6   0  -1    1.40    1.38
   6   0  -1    0.56    1.61
  -6   0   1    0.18    0.95
   6   0  -1    0.29    1.15
   5   0  -1    0.72    1.44
   4   0  -1    0.22    3.20
  -2   0   1    2.16    3.62
  -2   0   1    1.53    0.89
  -1   0   1    0.86    0.50
   0   0   1    0.28    0.28
   0   0   1    0.24    0.27
   1   0   1    0.16    0.36
   2   0   1    0.30    0.50
   3   0   1   -0.03    0.58
   3   0   1    0.59    0.73
   4   0   1   -0.08    0.58
   4   0   1    0.74    0.88
   5   0   1    2.88    1.24
   5   0   1    0.09    1.17
   5   0   1    2.72    1.54
   6   0   1    0.11    0.99
   6   0   1    0.98    1.58
   6   0   1   -0.47    1.44
   6   0   1    0.12    1.28
  -6   0  -1   -0.17    0.84
  -7   0  -1   -0.44    0.98
   7   0   1    1.40    1.83
   7   0   1   -0.14    1.17
   7   0   1    1.41    1.67
   7   0   1   -0.50    1.61
   8   0   1    0.77    1.73
  -8   0  -1    0.95    0.94
   8   0   1   -0.13    1.56
   8   0   1    1.98    1.87
  -9   0  -1    0.35    0.81
   9   0   1    0.64    1.49
   9   0   1    0.68    1.43
 -10   0  -1    0.51    0.75
 -10   0  -1    0.09    0.53
  10   0   1    0.08    1.05
 -11  -1   1   15.89    1.14
 -10  -1   1   21.23    1.79
 -10  -1   1   24.04    1.97
 -10   1   1   20.44    1.79
   9  -1  -1    8.68    2.22
   9  -1  -1   10.77    2.12
  -9   1   1    7.44    1.48
   9   1  -1    9.35    1.79
  -9  -1   1    8.00    1.48
  -9  -1   1    9.94    1.66
   8  -1  -1    0.41    1.61
  -8  -1   1   -0.10    1.22
   8  -1  -1    1.39    1.83
  -8  -1   1    1.99    1.13
   8  -1  -1    2.73    1.15
  -8  -1   1    1.00    1.07
   8   1  -1    0.79    1.79
  -8   1   1    0.49    1.02
   8  -1  -1    1.62    1.42
   8   1  -1   -0.59    1.51
   7   1  -1   33.29    3.03
  -7  -1   1   29.10    2.69
   7  -1  -1   29.16    3.41
   7  -1  -1   35.44    3.13
   7   1  -1   32.01    3.63
   7  -1  -1   40.41    3.42
   7  -1  -1   29.28    2.89
  -7   1   1   31.50    2.80
  -7  -1   1   24.39    2.79
   6   1  -1  131.83    7.52
  -6  -1   1  118.14    6.65
   6   1  -1  121.23    7.41
   6  -1  -1  134.56    7.48
   6  -1  -1  120.41    7.52
  -6  -1   1  135.25    6.56
  -6   1   1  136.90    6.54
   6   1  -1  127.71    6.63
   6  -1  -1  137.18    6.71
   6  -1  -1  131.21    6.61
   5   1  -1  156.03    7.87
  -5   1   1   84.49    9.24
   4  -1  -1  533.60   22.67
  -4   1   1  439.99   25.50
   4   1  -1  564.48   25.70
  -4  -1   1  454.66   22.76
  -3  -1   1   -0.30    2.77
  -3   1   1    2.54    4.29
  -2  -1   1  378.04   14.05
  -1  -1   1 3000.91  104.32
   0  -1   1 1881.71   64.85
   0   1  -1 1851.54   65.26
   0  -1   1 1949.25   65.00
   0  -1   1 1803.04   64.83
  -1   1  -1  352.46   12.87
   1  -1   1  346.28   12.87
   2  -1   1  254.21    9.52
   3   1   1  684.28   24.96
   3  -1   1  755.32   25.59
   4   1   1   27.98    1.68
   4  -1   1   26.51    1.97
   4  -1   1   28.07    2.21
   5  -1   1  153.50    7.31
   5  -1   1  139.68    7.36
   5   1   1  143.97    7.36
  -6   1  -1   97.07    5.28
   6  -1   1  111.76    6.15
   6   1   1  106.40    6.05
   6  -1   1   96.95    5.90
  -6  -1  -1  100.27    5.28
   6  -1   1  105.90    5.99
   6  -1   1  104.01    6.39
   6   1   1  107.48    6.49
   7  -1   1   13.21    2.37
   7   1   1    9.64    2.33
  -7  -1  -1   11.03    1.59
  -7   1  -1   10.22    1.58
   7  -1   1   11.12    2.12
   7   1   1    9.63    2.27
   7  -1   1   11.11    2.24
   7  -1   1   11.01    2.51
  -8   1  -1   66.58    4.35
   8  -1   1   90.49    5.72
   8  -1   1   92.73    5.63
   8   1   1   78.46    5.69
   8   1   1   95.35    5.85
   8  -1   1   75.74    5.63
  -8  -1  -1   81.04    4.55
  -9   1  -1   10.46    1.44
   9  -1   1   14.98    2.41
  -9  -1  -1   11.67    1.47
   9  -1   1   16.63    2.35
 -10  -1  -1    5.57    1.07
  10  -1   1    5.93    1.39
 -10   1  -1    4.93    0.87
 -11  -2   1    0.14    0.40
 -11   2   1    0.28    0.42
 -10   2   1   15.99    1.56
  10  -2  -1   20.07    1.98
 -10  -2   1   13.07    1.44
 -10  -2   1   14.94    1.58
  10   2  -1   17.23    1.84
  -9   2   1   25.59    2.37
   9  -2  -1   21.28    2.92
   9  -2  -1   29.34    2.94
  -9  -2   1   25.31    2.32
   9   2  -1   26.60    2.66
  -9  -2   1   25.50    2.39
  -8   2   1   19.99    2.49
  -8  -2   1   26.29    2.60
   8   2  -1   19.49    3.09
   8  -2  -1   30.17    3.23
   8   2  -1   25.87    2.78
  -8   2   1   21.03    2.31
  -8  -2   1   20.22    2.56
  -8  -2   1   19.25    2.26
   8  -2  -1   20.31    2.49
   8  -2  -1   23.21    3.19
   8  -2  -1   28.02    2.91
   8   2  -1   21.55    2.55
   7  -2  -1    3.51    1.91
  -7  -2   1    3.60    1.46
   7   2  -1    9.52    1.71
  -7   2   1    3.81    1.50
   7  -2  -1    7.26    1.74
   7  -2  -1    8.90    1.79
   7  -2  -1    5.14    1.57
  -7   2   1    5.84    1.41
   7   2  -1    3.21    1.93
   7   2  -1    7.91    1.82
   7   2  -1    6.32    1.86
  -7  -2   1    7.55    1.56
   6  -2  -1    1.04    1.14
  -6   2   1    0.54    1.19
   6  -2  -1    1.15    1.18
   6   2  -1    2.44    1.52
   6  -2  -1    2.48    1.73
  -6  -2   1    0.18    0.98
   6   2  -1    1.51    1.24
  -6   2   1    1.70    1.05
  -6  -2   1    0.55    1.07
   6   2  -1    2.77    1.83
   6  -2  -1    0.41    1.52
   6   2  -1    0.81    1.13
   5   2  -1    1.12    1.55
   5   2  -1    1.78    1.14
  -5   2   1    0.54    1.08
   5   2  -1    0.36    3.94
  -5  -2   1   -0.09    1.05
   4   2  -1  577.64   30.10
  -4   2   1  503.61   30.53
  -3   2   1   17.48    6.29
   3   2  -1   38.79    3.40
  -2  -2   1   24.41    1.78
   2   2  -1   22.09    2.47
  -2   2   1   27.95    1.80
   1   2  -1   13.69    1.69
  -1   2   1   13.98    0.96
  -1  -2   1   15.09    1.04
  -1   2   1   14.36    5.25
   0   2   1  336.85   12.15
   0  -2   1  349.64   12.17
   0  -2   1  362.37   12.42
   0   2  -1  330.20   12.60
   0  -2   1  333.29   12.15
   0   2   1  345.48   12.18
  -1  -2  -1    3.14    0.36
   1  -2   1    2.04    0.50
   1   2   1    2.52    0.49
   1   2   1    4.15    4.13
  -1   2  -1    1.86    0.53
   1  -2   1    2.34    0.46
   2  -2   1    5.96    0.78
   2   2   1    5.00    0.74
   2   2   1    5.65    4.74
   2   2   1    6.37    0.61
   3   2   1  122.42    5.22
   3  -2   1  125.01    5.27
   3   2   1  110.86   10.00
   3   2   1  117.36    4.77
   4   2   1   58.28    3.24
   4   2   1   51.64    2.60
   4  -2   1   50.60    3.16
   5  -2   1   31.55    2.97
   5   2   1   25.73    2.51
   5   2   1   24.86    2.30
   5  -2   1   24.74    2.37
   5  -2   1   20.75    2.37
   5   2   1   32.05    2.87
  -6   2  -1   10.98    1.63
   6   2   1   13.13    2.02
   6   2   1   13.06    2.12
   6  -2   1   15.73    2.25
  -6  -2  -1   14.80    1.58
   6  -2   1   13.46    2.44
   6  -2   1   12.54    2.06
   6   2   1   13.01    2.38
   6   2   1   17.54    2.38
   6  -2   1   10.00    1.94
  -7  -2  -1    2.02    0.79
   7  -2   1    1.65    1.58
   7   2   1   -0.61    1.43
   7   2   1    0.78    1.79
  -7   2  -1   -0.09    0.99
   7  -2   1    3.25    1.89
   7   2   1    0.27    1.66
   7   2   1   -0.53    1.33
   7  -2   1    1.02    1.47
   7  -2   1    0.70    1.26
   8  -2   1    4.16    2.04
  -8  -2  -1    4.94    1.19
   8  -2   1    6.60    2.02
   8   2   1    4.16    1.99
   8  -2   1    6.23    1.75
   8   2   1    4.88    1.62
   8   2   1    5.85    2.04
  -8   2  -1    5.38    1.33
   9  -2   1   36.49    3.20
   9  -2   1   28.12    3.14
  -9   2  -1   27.45    2.30
  -9  -2  -1   27.78    2.18
 -10   2  -1   17.01    1.48
  10  -2   1   22.53    2.12
 -10  -2  -1   16.37    1.57
  10   2   1   21.95    2.04
  10  -3  -1   40.42    2.75
  10   3  -1   37.76    2.63
 -10  -3   1   29.65    2.12
 -10   3   1   36.87    2.44
 -10  -3   1   33.47    2.32
 -10   3   1   31.68    2.28
   9  -3  -1    3.45    1.85
   9  -3  -1    5.26    1.72
   9   3  -1    5.08    1.53
  -9   3   1    5.04    1.30
  -9   3   1    4.32    1.26
  -9  -3   1    2.62    1.04
  -9  -3   1    4.89    1.34
   9   3  -1    4.58    1.55
  -8   3   1   51.01    3.71
   8  -3  -1   73.66    5.08
   8  -3  -1   59.63    4.31
   8   3  -1   56.99    4.02
  -8   3   1   49.45    3.67
  -8  -3   1   54.01    3.79
   8   3  -1   74.54    4.89
  -8  -3   1   53.92    3.78
  -8  -3   1   47.77    3.93
   8   3  -1   54.67    4.10
  -8   3   1   47.28    3.93
   8  -3  -1   50.20    4.48
   7   3  -1    1.98    1.31
  -7  -3   1    2.47    1.36
   7   3  -1    2.70    1.52
  -7   3   1    2.36    1.19
   7  -3  -1    2.01    1.39
   7  -3  -1    2.12    1.78
  -7  -3   1    1.00    1.01
   7  -3  -1    1.41    1.29
   7   3  -1    0.58    1.30
  -7   3   1    1.91    1.26
   7   3  -1    2.28    1.97
   7  -3  -1    1.73    1.41
  -6   3   1   28.25    2.72
  -6  -3   1   31.38    2.63
   6  -3  -1   22.92    2.42
   6   3  -1   26.08    3.18
   6   3  -1   24.83    3.16
   6  -3  -1   34.46    2.85
   6  -3  -1   25.45    3.02
  -6  -3   1   25.74    2.70
  -6   3   1   28.47    2.52
   6   3  -1   27.59    2.57
   6   3  -1   29.51    2.78
   5   3  -1   22.21    2.29
  -5  -3   1   22.03    2.27
   5   3  -1   15.48    2.55
  -5   3   1   18.86    2.13
  -5   3   1   15.46    5.51
   4   3  -1  150.97   12.35
  -4   3   1  106.94   12.07
   3   3  -1   97.33    5.70
  -3   3   1  104.00    4.70
  -2   3   1    0.65    0.81
   2   3  -1    0.08    1.44
  -2   3   1    4.05    5.86
  -2  -3   1    0.44    0.79
   1   3  -1 1588.39   60.64
  -1   3   1 1712.53   59.83
  -1  -3   1 1782.46   59.90
  -1  -3   1 1701.11   60.31
   0   3   1    7.91    0.60
   0  -3   1    9.17    0.62
   0  -3   1    7.66    0.84
   0   3  -1    7.80    1.15
   0   3   1    7.94    0.59
   0  -3   1    8.26    0.60
  -1  -3  -1 1070.75   37.81
   1  -3   1 1134.94   37.85
   1   3   1 1128.50   37.84
  -1   3  -1 1002.33   38.08
   1  -3   1 1009.36   38.03
   2   3   1 3034.44  100.34
   2  -3   1 3049.39  100.38
   2   3   1 2836.77  106.78
   2   3   1 2832.44  100.23
   3  -3   1  523.37   18.02
   3   3   1  468.98   17.57
   3   3   1  488.44   17.86
   4   3   1    2.45    0.91
   4  -3   1    3.70    1.02
   4   3   1    2.60    5.02
   4   3   1    2.46    0.73
   5  -3   1  258.80   10.29
   5   3   1  221.83    9.56
   5  -3   1  172.42    9.38
   5   3   1  262.51   10.16
   5  -3   1  210.53    9.64
   6  -3   1   -0.12    1.35
   6   3   1    1.30    1.40
   6  -3   1    0.97    1.50
  -6  -3  -1    1.07    0.81
   6  -3   1   -0.24    1.09
   6   3   1    0.43    0.98
  -6   3  -1    0.69    0.98
   6  -3   1    0.71    1.39
   6   3   1    1.28    1.35
   6   3   1    0.28    1.55
   7   3   1    7.69    2.38
   7   3   1   13.49    2.40
   7  -3   1   15.42    2.36
  -7  -3  -1    8.66    1.47
   7   3   1   12.56    2.18
  -7   3  -1    7.37    1.56
   7  -3   1   14.01    2.29
   7   3   1    8.91    1.86
   7  -3   1    8.68    2.32
   8   3   1   -0.57    1.80
   8  -3   1    0.15    1.67
   8   3   1    0.74    1.46
   8  -3   1   -0.53    1.59
   8   3   1   -0.14    1.13
  -8   3  -1    0.09    0.92
  -8  -3  -1    0.39    0.83
   8  -3   1   -0.15    1.19
   9  -3   1   40.62    3.37
  -9   3  -1   31.78    2.49
   9  -3   1   31.56    3.31
   9   3   1   38.49    3.21
  10   3   1   65.83    3.67
 -10   3  -1   61.17    3.21
 -10  -3  -1   60.62    3.28
 -10   3  -1   58.39    3.30
  10   4  -1   32.89    2.33
 -10   4   1   29.90    2.16
 -10  -4   1   27.70    2.08
  10  -4  -1   34.08    2.45
 -10   4   1   27.04    2.07
   9   4  -1    3.71    1.46
   9  -4  -1    3.88    1.55
   9  -4  -1    3.62    1.60
   9   4  -1    4.20    1.47
  -9   4   1    4.02    1.26
  -9  -4   1    3.81    1.11
  -9   4   1    3.66    1.20
  -9  -4   1    3.87    1.19
  -8   4   1   63.55    4.35
   8   4  -1   98.46    5.62
   8  -4  -1   72.21    5.39
   8   4  -1   74.56    4.83
  -8  -4   1   66.50    4.37
   8  -4  -1   80.53    5.21
  -8   4   1   74.33    4.54
  -8  -4   1   78.85    4.66
   8  -4  -1  105.93    6.05
   8   4  -1   74.36    4.90
  -8   4   1   62.41    4.63
  -8  -4   1   74.32    4.96
   7   4  -1   81.47    5.15
  -7   4   1   74.11    4.67
   7  -4  -1   66.47    4.62
   7   4  -1   83.16    5.09
  -7  -4   1   83.18    4.92
   7  -4  -1  100.03    5.55
  -7   4   1   72.27    5.03
  -7  -4   1   78.73    5.22
   7  -4  -1   89.95    5.45
   7   4  -1   89.80    5.11
   7  -4  -1   77.95    5.61
   6   4  -1   26.46    2.42
  -6  -4   1   27.73    2.82
   6  -4  -1   28.36    2.82
   6   4  -1   26.89    3.37
   6  -4  -1   20.86    2.30
   6  -4  -1   27.78    3.19
   6   4  -1   26.95    3.29
  -6   4   1   23.77    2.60
   6   4  -1   30.24    2.77
   6   4  -1   28.52    2.65
   6  -4  -1   29.55    2.67
  -6  -4   1   27.99    2.55
   5   4  -1    3.25    1.65
  -5   4   1    2.95    1.20
   5   4  -1   11.84    1.72
  -5   4   1    1.13    4.59
   5   4  -1    0.48    4.48
  -5  -4   1    4.10    1.44
  -4   4   1  342.78   13.31
   4   4  -1  363.53   14.76
  -4  -4   1  356.90   13.62
  -3   4   1  438.21   15.88
  -3  -4   1  415.90   16.00
   3   4  -1  446.66   17.23
  -2  -4   1  341.28   12.83
  -2  -4   1  348.15   13.36
  -2   4   1  357.79   12.71
   2   4  -1  326.30   13.77
  -1   4   1    7.24    0.72
  -1  -4   1    7.13    0.75
  -1  -4   1    6.47    1.03
   1   4  -1    7.12    1.59
   0  -4   1  378.24   13.41
   0  -4   1  388.81   13.43
   0   4   1  358.82   13.38
   0  -4  -1  377.11   13.76
   0   4  -1  384.83   14.27
   0   4   1  393.38   13.45
   1  -4   1 6991.62  224.37
  -1   4  -1 6134.24  224.84
   1  -4   1 6221.99  224.72
   1   4   1 7562.07  231.59
  -1  -4  -1 6732.41  224.52
   1   4   1 6086.19  224.29
  -2  -4  -1  728.90   24.78
   2   4   1  653.48   24.50
   2  -4   1  743.08   24.64
   2  -4   1  640.97   24.89
   2   4   1  628.85   31.12
   2   4   1  686.30   24.75
   3   4   1   34.67    2.10
   3  -4   1   34.18    2.43
   3  -4   1   37.50    2.24
   3   4   1   34.78    2.10
   4   4   1  389.84   15.21
   4  -4   1  409.82   15.47
   4   4   1  397.82   14.91
   4   4   1  373.38   23.27
   5  -4   1   16.06    2.09
   5  -4   1   19.74    2.51
   5  -4   1   17.70    2.20
   5  -4   1   19.60    2.16
   5   4   1   21.60    2.13
  -5   4  -1   19.49    1.92
   5   4   1   21.56    2.26
   6  -4   1    7.29    1.79
   6  -4   1    7.78    1.75
   6   4   1    7.10    1.62
   6   4   1    3.75    1.84
  -6   4  -1    6.98    1.43
   6  -4   1    6.22    1.56
   6  -4   1    5.85    1.94
   6   4   1    5.55    1.49
   7   4   1  173.38    9.32
  -7   4  -1  145.77    7.87
   7  -4   1  181.25    9.08
   7  -4   1  186.61    8.92
   7   4   1  189.23    8.69
   7  -4   1  157.67    9.07
   7   4   1  177.60    8.98
   7   4   1  168.71    8.63
   8   4   1   83.93    5.53
   8  -4   1   82.37    5.29
  -8   4  -1   62.81    4.65
  -8  -4  -1   62.96    4.60
   8  -4   1   69.81    5.38
  -8   4  -1   67.67    4.33
   8   4   1   86.73    5.30
   8   4   1   86.62    5.20
   8  -4   1   87.23    5.62
   9  -4   1    0.77    1.41
   9   4   1    0.45    1.43
  -9   4  -1    0.82    0.89
   9  -4   1    1.88    1.51
   9   4   1    0.79    1.25
  10  -4   1    1.34    1.07
 -10   4  -1    0.47    0.78
 -10   4  -1    0.19    0.57
 -10  -4  -1   -0.34    0.67
  10   4   1    0.58    0.91
 -10  -5   1    6.85    1.05
  10   5  -1    6.99    1.20
  10  -5  -1    3.77    1.29
 -10   5   1    6.92    1.10
  10   5  -1    7.28    1.28
 -10   5   1    6.35    1.08
  10  -5  -1    7.62    1.31
  -9  -5   1   26.23    2.29
  -9   5   1   25.57    2.31
   9   5  -1   29.29    2.69
  -9  -5   1   21.69    2.10
   9   5  -1   27.11    2.52
  -9   5   1   26.89    2.36
   9  -5  -1   20.95    2.71
   8  -5  -1    6.04    2.16
  -8   5   1   10.51    1.65
   8   5  -1   16.69    2.51
   8  -5  -1   17.18    2.80
   8  -5  -1   12.66    2.00
  -8  -5   1    8.79    1.62
  -8   5   1   10.45    1.72
   8   5  -1   11.75    1.78
   8   5  -1   10.41    2.02
  -8  -5   1   12.86    1.81
  -8  -5   1    9.52    1.81
  -8   5   1   10.27    1.78
   7  -5  -1  253.28   10.72
   7  -5  -1  190.22   10.61
   7   5  -1  223.41   10.34
  -7  -5   1  210.93   10.42
   7   5  -1  216.41   10.13
   7   5  -1  245.23   10.30
   7  -5  -1  244.49   10.74
  -7   5   1  195.82   10.15
  -7  -5   1  216.71    9.96
   6  -5  -1   94.18    5.19
   6   5  -1   88.55    4.87
   6   5  -1   88.68    5.20
   6   5  -1   79.59    5.80
  -6  -5   1   85.61    4.92
   6  -5  -1   73.86    5.36
   6   5  -1   91.91    5.12
   6  -5  -1  104.26    5.58
  -6  -5   1   82.50    5.25
  -6   5   1   78.09    5.00
   5   5  -1   23.03    7.04
   5   5  -1   40.31    3.71
   5   5  -1   38.18    3.04
  -5   5   1   20.84    7.33
   5   5  -1   40.07    3.77
  -5   5   1   34.88    2.81
   5  -5  -1   33.54    3.19
  -5  -5   1   36.96    3.07
  -5   5   1   38.46    2.82
   4   5  -1  320.49   13.60
  -4  -5   1  325.53   12.50
  -4   5   1  302.83   12.15
  -3   5   1   57.20    3.01
   3   5  -1   47.56    3.77
  -3  -5   1   49.58    3.06
  -2  -5   1  767.24   26.62
   2   5  -1  689.98   27.61
  -2  -5   1  713.38   27.08
  -2   5   1  776.74   26.43
  -1   5   1    0.71    0.42
  -1  -5   1    1.27    0.50
  -1   5   1    1.58    3.13
  -1  -5   1    2.47    0.89
  -1   5   1    2.78    6.63
   0   5  -1    0.59    1.11
   0  -5   1    1.75    0.38
   0   5   1    0.66    4.14
   0  -5  -1    0.56    0.60
   0   5   1    1.54    0.40
   0  -5   1    1.06    0.35
   0   5   1    0.92    0.36
   1  -5   1    1.56    0.76
   1  -5   1    1.09    0.38
   1   5   1    2.35    5.19
   1   5   1    0.92    0.37
  -1  -5  -1    1.27    0.57
  -1   5  -1    1.36    0.96
   2   5   1 1369.32   47.96
  -2  -5  -1 1335.89   47.71
   2   5   1 1312.92   47.42
   2  -5   1 1253.46   47.98
   2  -5   1 1480.21   47.56
   2   5   1 1172.74   54.82
   3   5   1  703.95   25.03
   3  -5   1  745.21   25.22
   3   5   1  670.32   25.18
   3  -5   1  650.72   25.58
   4   5   1    0.79    0.70
   4  -5   1    1.19    1.06
   4   5   1   -0.55    5.90
   4   5   1    0.06    0.73
   4  -5   1    0.96    0.91
  -5   5  -1  300.21   13.20
   5   5   1  342.91   13.62
   5  -5   1  342.42   14.37
   5  -5   1  319.39   13.75
   5  -5   1  334.69   13.79
   5   5   1  309.84   22.01
   5  -5   1  319.11   14.18
   5   5   1  334.51   14.51
   5   5   1  364.41   13.74
   5   5   1  364.25   14.13
   6   5   1  190.52    8.74
   6  -5   1  180.84    8.90
   6   5   1  189.86    8.61
  -6   5  -1  161.88    8.17
   6  -5   1  171.04    9.21
   6   5   1  183.68    9.44
   6  -5   1  188.59    8.84
   6  -5   1  189.11    9.34
   7  -5   1  113.15    7.16
   7  -5   1  132.48    7.15
   7  -5   1  130.18    6.91
   7   5   1  120.23    6.61
   7   5   1  124.21    6.54
  -7   5  -1  110.63    6.10
  -8   5  -1   -0.12    1.03
  -8  -5  -1    0.82    1.10
   8   5   1    1.84    1.53
   8  -5   1    0.91    1.60
   8  -5   1    0.15    1.22
  -8   5  -1    2.49    1.17
   8  -5   1    0.76    1.70
   8   5   1    1.94    1.22
   8   5   1    3.25    1.76
   9  -5   1    9.33    2.09
   9   5   1   10.23    1.96
   9   5   1   11.01    1.84
  -9   5  -1    8.50    1.38
   9  -5   1   12.78    2.00
  10   5   1   15.42    1.61
  10  -5   1   18.98    1.83
 -10   5  -1   16.08    1.44
 -10  -5  -1   16.07    1.38
 -10   5  -1   13.56    1.33
  10  -5   1   15.30    1.88
  10   5   1   10.99    2.21
 -10   6   1    4.41    0.86
  10   6  -1    3.98    0.81
 -10  -6   1    3.58    0.74
  10   6  -1    2.78    1.23
  10  -6  -1    3.34    1.25
  10   6  -1    2.72    0.96
 -10   6   1    1.34    0.75
  10  -6  -1    5.76    0.96
  -9  -6   1   32.20    2.47
   9   6  -1   35.61    2.74
   9  -6  -1   29.54    3.08
  -9   6   1   30.48    2.44
   9   6  -1   27.61    2.67
   9  -6  -1   35.24    2.91
  -9   6   1   32.39    2.54
  -9  -6   1   26.06    2.22
   8   6  -1  163.83    8.41
   8  -6  -1  232.37    9.65
  -8   6   1  152.76    8.31
   8   6  -1  156.06    8.23
   8  -6  -1  184.65    8.95
  -8  -6   1  149.80    8.31
  -8  -6   1  178.47    8.14
   8   6  -1  209.78    8.97
   8  -6  -1  187.09   10.30
  -8  -6   1  157.14    7.90
  -8   6   1  176.96    8.10
   8  -6  -1  160.41    8.94
  -7   6   1    6.17    1.45
   7  -6  -1    7.03    1.89
   7   6  -1    5.92    1.75
  -7  -6   1    6.56    1.54
   7  -6  -1    9.45    1.65
   7   6  -1    8.02    1.69
  -7  -6   1    5.95    1.41
   7   6  -1    7.47    1.42
   7  -6  -1    4.05    1.87
  -7  -6   1    4.89    1.42
  -7   6   1    5.53    1.36
   6   6  -1   20.57    2.16
   6   6  -1   19.94    2.09
  -6  -6   1   19.35    2.40
   6   6  -1   19.10    2.96
   6   6  -1   17.09    2.24
  -6  -6   1   17.32    2.06
   6  -6  -1   13.89    2.47
  -6   6   1   19.53    2.25
   6  -6  -1   22.30    2.50
   6  -6  -1   22.84    2.43
  -6   6   1   19.52    2.19
  -5   6   1  143.03    6.67
   5   6  -1  139.27    6.35
   5  -6  -1  130.29    7.07
   5   6  -1  131.39    7.78
   5  -6  -1  149.25    6.77
   5   6  -1  141.15    6.89
  -5   6   1  128.47    6.64
  -5  -6   1  137.97    6.98
  -4  -6   1   41.20    2.96
   4   6  -1   37.05    3.65
  -4   6   1   39.78    2.74
  -3  -6   1   10.08    1.42
  -3   6   1   12.39    1.39
   3   6  -1   13.27    2.19
  -2   6   1   41.90    2.19
  -2  -6   1   41.47    2.80
   2   6  -1   42.90    3.36
  -2  -6   1   44.37    2.40
  -1  -6   1  232.99    8.14
  -1  -6   1  212.65    8.86
   1  -6  -1  226.13    8.94
  -1   6   1  212.17    8.04
  -1   6   1  231.63   12.20
   0  -6   1    0.46    0.32
   0   6  -1    0.06    1.07
   0  -6  -1    0.20    0.66
   0   6   1    0.52    4.29
   0  -6   1    1.62    0.34
   0   6   1    0.92    0.31
   1  -6   1  713.19   26.19
  -1  -6  -1  720.30   25.90
   1  -6   1  743.33   25.36
  -1   6  -1  694.74   26.37
   1   6   1  709.26   25.33
  -2  -6  -1  308.75   11.53
   2   6   1  292.48   11.06
   2  -6   1  314.43   11.17
   2   6   1  310.01   11.89
   2  -6   1  277.43   11.82
   3   6   1  100.01    4.63
   3  -6   1  103.33    5.41
   3  -6   1  110.82    4.81
   3   6   1  112.77    5.21
   3   6   1   93.72   11.64
   4   6   1   48.77    3.05
   4  -6   1   49.54    3.64
   4   6   1   45.71    9.25
   4   6   1   49.70    2.99
   4  -6   1   50.80    3.16
   5  -6   1  280.34   12.80
   5   6   1  325.53   12.77
   5   6   1  286.59   21.66
  -5   6  -1  271.88   11.90
   5  -6   1  320.18   13.38
   5  -6   1  272.21   12.16
   5  -6   1  280.47   12.33
   5   6   1  309.58   12.16
   5   6   1  310.91   12.25
   6  -6   1  562.06   22.74
   6   6   1  605.48   22.77
   6   6   1  602.30   22.61
   6  -6   1  555.10   22.96
   6  -6   1  641.27   24.07
   6   6   1  639.50   23.33
  -6   6  -1  527.82   22.24
   6  -6   1  553.36   23.44
   7  -6   1  158.90    8.39
   7   6   1  164.38    7.89
   7  -6   1  157.54    8.15
   7  -6   1  146.12    8.56
  -7   6  -1  143.04    7.47
   7   6   1  162.15    8.03
  -8   6  -1  129.93    6.95
   8  -6   1  141.14    8.16
   8   6   1  149.55    7.45
  -9   6  -1    0.87    0.86
   9   6   1    2.54    1.56
   9   6   1    2.08    1.22
   9  -6   1    1.44    1.45
   9  -6   1    3.30    1.45
  10   6   1    0.11    1.31
  10  -6   1    3.01    0.82
 -10   6  -1    0.09    0.64
 -10   6  -1    0.27    0.59
 -10  -6  -1    0.39    0.58
  10  -6   1    0.74    1.02
  10  -6   1    0.62    1.24
  10   6   1    1.88    0.68
  10  -6   1    0.54    0.71
  10   6   1   -0.35    0.58
 -10  -7   1   98.22    4.35
 -10   7   1   97.80    4.63
  10   7  -1  105.08    4.54
 -10   7   1   95.48    4.43
  10   7  -1   98.33    4.76
  10  -7  -1   87.53    4.88
  10  -7  -1  107.49    5.42
   9   7  -1    2.17    1.08
   9  -7  -1    3.83    1.61
  -9  -7   1    4.86    1.06
   9   7  -1    4.09    1.38
   9  -7  -1    3.96    1.36
  -9   7   1    4.39    1.08
  -8  -7   1   88.85    4.78
   8   7  -1   76.47    4.98
  -8   7   1   75.16    4.53
  -8  -7   1   69.91    4.42
   8   7  -1   91.89    5.13
   8  -7  -1  104.47    5.67
   8  -7  -1   72.35    5.34
  -7  -7   1   37.18    3.46
   7   7  -1   48.12    3.79
   7  -7  -1   53.71    3.99
  -7  -7   1   45.90    3.40
   7  -7  -1   60.26    4.36
  -7  -7   1   44.59    3.30
  -7   7   1   39.99    3.46
   7   7  -1   41.34    3.34
  -7   7   1   39.31    3.19
   7   7  -1   52.30    3.79
  -7   7   1   50.00    3.40
   7  -7  -1   46.35    4.97
   7  -7  -1   40.00    3.96
   6   7  -1  205.77    8.91
  -6   7   1  191.17    9.20
  -6  -7   1  185.76    8.88
  -6  -7   1  204.68    9.56
   6   7  -1  197.41    9.27
   6  -7  -1  228.06    9.51
   6   7  -1  198.53   10.43
   6  -7  -1  230.96    9.76
  -6   7   1  193.37    9.01
   6  -7  -1  177.90    9.62
   6   7  -1  198.13    8.96
   5   7  -1  119.73    5.62
   5   7  -1  120.43    6.17
   5  -7  -1  102.48    6.19
   5  -7  -1  118.27    5.91
  -5   7   1  121.44    5.98
   5   7  -1  114.97    7.12
  -5   7   1  109.11    5.85
  -5  -7   1  116.90    6.24
   4   7  -1   24.32    3.01
  -4   7   1   27.66    2.24
  -4   7   1   17.10    7.75
  -4  -7   1   27.00    2.41
   4   7  -1   16.97    6.97
  -3   7   1  478.30   16.74
  -3  -7   1  419.58   16.88
   3   7  -1  466.54   18.51
  -2  -7   1  234.13   10.24
  -2   7   1  255.71    9.35
  -2  -7   1  246.20    9.52
   2   7  -1  247.60   11.05
  -1   7   1  792.87   32.95
  -1   7   1  758.71   27.78
   1  -7  -1  814.83   28.98
  -1  -7   1  868.60   27.89
  -1  -7   1  799.64   28.92
   0   7   1    4.18    4.89
   0  -7  -1    0.91    0.77
   0   7   1    0.45    6.17
   0   7  -1    1.39    1.22
   1   7   1  411.35   14.24
  -1   7  -1  392.96   15.54
  -1  -7  -1  405.07   15.00
   1  -7   1  394.09   14.24
   1  -7   1  403.59   15.32
   2   7   1  133.94    6.12
  -2  -7  -1  121.04    5.50
   2  -7   1  126.75    5.97
   2  -7   1  137.11    5.10
   2   7   1  116.66    4.95
   3  -7   1 4284.45  139.28
   3   7   1 3836.19  139.02
   3  -7   1 3914.06  140.28
   3   7   1 4039.77  139.96
   4   7   1  297.91   22.68
   4   7   1  352.68   13.27
   4  -7   1  310.74   13.71
   4   7   1  319.98   12.98
   4  -7   1  322.51   12.80
   4   7   1  303.68   12.49
   5  -7   1 1585.72   54.56
   5  -7   1 1374.21   52.79
   5   7   1 1431.87   66.53
   5   7   1 1445.43   52.75
   5  -7   1 1389.32   53.03
   5   7   1 1612.69   53.54
   5   7   1 1519.70   52.74
   5  -7   1 1409.47   53.62
   6   7   1  245.99   10.03
   6   7   1  236.33   10.11
   6  -7   1  201.85   10.17
   6  -7   1  204.61   10.71
   6   7   1  225.80   10.45
   6  -7   1  241.89   11.37
  -6   7  -1  208.45    9.80
   6  -7   1  209.38   10.02
   7  -7   1  150.21    7.89
   7   7   1  164.09    8.24
   7  -7   1  151.11    8.16
   7  -7   1  137.24    8.36
   7   7   1  157.37    7.90
   7   7   1  163.25    7.73
  -7   7  -1  139.51    7.38
   8  -7   1   75.34    5.43
   8  -7   1   73.60    4.82
  -8   7  -1   63.87    4.24
   8   7   1   78.34    4.64
   9  -7   1    5.79    1.51
   9  -7   1    3.36    1.67
  -9  -7  -1    3.35    0.96
  -9   7  -1    4.04    1.08
   9   7   1    2.67    1.18
  -9   7  -1    4.04    1.12
  10   7   1    0.08    0.57
  10  -7   1    2.08    1.07
  10  -7   1    2.76    0.80
  10  -7   1    1.73    0.71
 -10   7  -1    1.56    0.62
  10   7   1   -0.07    0.30
  10  -7   1    2.05    1.27
  10   7   1    0.80    1.19
 -10  -7  -1    0.74    0.50
 -10   7  -1    1.31    0.67
  10  -8  -1   -0.32    0.90
  10   8  -1    0.05    0.78
  10  -8  -1    0.68    0.95
 -10   8   1    0.10    0.35
   9   8  -1   23.54    2.02
   9   8  -1   19.27    2.15
  -9  -8   1   20.84    1.83
   9  -8  -1   22.93    2.20
  -9   8   1   21.33    1.90
   9  -8  -1   19.38    2.48
   8  -8  -1   18.50    2.37
   8   8  -1   21.93    2.28
  -8   8   1   18.52    2.11
  -8  -8   1   22.54    2.10
   8  -8  -1   15.69    2.59
   8   8  -1   16.15    2.30
  -8   8   1   17.52    1.97
   7  -8  -1    2.01    1.00
  -7  -8   1    2.57    1.15
   7  -8  -1    4.30    1.94
  -7  -8   1    2.69    1.23
  -7   8   1    0.72    0.94
   7   8  -1    4.78    1.57
   7  -8  -1    4.31    1.63
   7   8  -1    0.69    1.39
   7   8  -1    2.52    0.98
   7  -8  -1    1.35    1.72
  -7   8   1    2.77    1.14
  -7  -8   1    0.86    0.92
  -7   8   1    2.08    1.23
   6   8  -1  148.32    8.45
   6  -8  -1  150.88    7.25
  -6  -8   1  140.77    7.33
   6  -8  -1  145.34    7.30
   6   8  -1  139.45    6.80
  -6   8   1  140.57    6.67
  -6   8   1  125.65    6.87
  -6   8   1  141.58    7.06
   6  -8  -1  123.01    7.49
   6   8  -1  139.98    7.27
   6   8  -1  152.46    6.88
  -6  -8   1  128.27    6.75
   6   8  -1  109.86   14.06
  -6  -8   1  154.61    6.99
   5  -8  -1  347.97   15.97
  -5   8   1  355.42   15.43
  -5   8   1  402.30   15.69
   5  -8  -1  403.53   15.89
   5   8  -1  413.59   15.45
   5   8  -1  411.45   17.57
  -5  -8   1  398.17   16.03
   5  -8  -1  381.72   15.50
   5   8  -1  403.26   15.23
   5   8  -1  315.44   24.46
  -4  -8   1    5.21    1.31
  -4   8   1    3.16    6.51
   4   8  -1    5.46    2.04
   4   8  -1    0.64    6.36
   4   8  -1    5.66    1.36
  -4   8   1    5.36    1.10
  -3  -8   1  211.01    9.46
  -3   8   1  213.75    8.33
  -3  -8   1  192.14    8.50
  -2  -8   1  668.51   21.69
   2   8  -1  685.40   23.94
   2  -8  -1  659.55   23.14
  -2   8   1  626.45   21.45
  -2  -8   1  593.99   22.60
  -1  -8   1  661.81   22.26
  -1   8   1  683.43   28.53
   1  -8  -1  679.75   23.79
  -1  -8   1  644.33   23.63
  -1   8   1  601.42   22.21
   0   8   1  280.27   16.80
   0  -8  -1  268.73   10.74
   0   8  -1  288.06   11.55
  -1   8  -1    2.77    1.27
   1  -8   1    4.16    0.46
   1   8   1    4.25    0.45
   1  -8   1    2.10    1.03
  -2  -8  -1    4.74    1.02
   2   8   1    4.68    6.52
   2   8   1    5.91    0.68
   2  -8   1    8.23    1.49
   2  -8   1    5.75    0.69
   2   8   1    8.62    1.62
   3  -8   1   30.06    1.91
   3   8   1   26.54    2.47
  -3  -8  -1   25.70    2.18
   3  -8   1   23.94    2.52
   3   8   1   25.72    1.74
   4   8   1  697.27   25.94
   4  -8   1  637.82   26.65
   4   8   1  719.67   26.82
   4  -8   1  738.34   26.27
   4   8   1  804.03   26.87
   4  -8   1  631.40   26.86
   4  -8   1  748.07   27.75
   4   8   1  636.53   38.32
   5   8   1    0.93    1.26
   5   8   1    2.31    0.96
   5  -8   1    2.38    1.14
   5  -8   1    1.14    0.98
   5  -8   1    1.68    1.38
   5   8   1    2.23    0.96
   5   8   1    1.57    6.38
   6   8   1   26.78    2.48
   6   8   1   23.50    2.78
   6   8   1   22.99    2.30
   6  -8   1   24.46    3.19
   6  -8   1   18.30    2.27
   6  -8   1   16.89    2.32
   7   8   1   21.34    2.34
   7  -8   1   18.41    2.43
  -7   8  -1   18.10    2.33
   7   8   1   22.59    2.50
  -7   8  -1   18.17    2.22
  -7  -8  -1   17.97    2.30
   7   8   1   24.56    2.88
   7  -8   1   18.72    2.59
   8   8   1   66.98    4.64
   8   8   1   65.41    4.14
   8  -8   1   65.53    4.41
  -8   8  -1   64.91    4.12
  -9   8  -1    5.88    1.13
  -9  -8  -1    6.13    1.06
   9   8   1    7.09    1.31
   9  -8   1    8.75    2.35
   9   8   1    8.16    2.39
  -9   8  -1    6.58    1.24
   9  -8   1    7.02    1.43
   9  -8   1    4.89    1.81
  10  -8   1   60.47    3.40
 -10   8  -1   59.43    2.91
  10  -8   1   67.92    3.97
  10  -9  -1    5.25    1.15
 -10   9   1    6.98    0.94
  10  -9  -1    6.41    1.19
  10   9  -1    6.16    1.01
   9   9  -1   27.11    2.24
  -9   9   1   25.35    1.93
   9  -9  -1   24.42    2.50
   9  -9  -1   25.57    2.81
  -9  -9   1   29.61    1.77
  -9   9   1   26.58    1.79
   9  -9  -1   33.51    2.14
   8  -9  -1    7.12    1.61
  -8  -9   1    7.81    1.31
   8   9  -1    4.85    1.31
   8   9  -1    5.03    1.60
   8  -9  -1    4.72    1.74
  -8   9   1    5.09    1.32
  -8   9   1    6.29    1.24
  -7   9   1    7.08    1.41
  -7  -9   1    9.93    1.56
  -7   9   1    5.22    1.34
   7  -9  -1   12.31    2.16
   7   9  -1    9.95    2.04
   7  -9  -1   10.99    2.84
   7  -9  -1    8.63    2.23
   7   9  -1   12.60    1.84
  -7   9   1   10.31    1.74
   7   9  -1    7.16    1.46
   6  -9  -1  150.15    9.20
   6   9  -1  121.68    7.98
  -6   9   1  143.01    6.63
   6   9  -1  131.65    6.60
  -6  -9   1  144.73    6.80
  -6   9   1  125.14    6.78
   6  -9  -1  158.16    7.49
   6   9  -1  108.51   14.45
   6  -9  -1  133.21    7.05
  -6   9   1  130.46    6.92
   6   9  -1  162.01    7.10
  -6  -9   1  143.99    7.28
   6  -9  -1  117.04    7.41
  -5  -9   1    4.02    1.31
  -5   9   1    3.50    1.09
   5   9  -1    4.38    1.08
   5  -9  -1    3.23    1.54
   5   9  -1    4.53    1.92
   5  -9  -1    5.06    2.08
   5  -9  -1    3.95    1.11
  -5   9   1    4.95    1.25
   5   9  -1    5.35    6.38
   5   9  -1    4.37    1.06
  -5   9   1    4.36    1.03
   4   9  -1  477.65   19.28
   4   9  -1  459.62   17.48
   4   9  -1  515.28   16.75
   4  -9  -1  420.48   16.82
  -4  -9   1  370.47   16.79
  -4   9   1  422.74   16.63
   4  -9  -1  396.96   17.21
   4   9  -1  366.36   26.85
  -4  -9   1  480.76   18.24
   3   9  -1  414.40   16.59
  -3  -9   1  377.40   15.25
   3   9  -1  314.32   23.66
  -3  -9   1  342.17   14.05
  -3   9   1  390.02   13.90
   2   9  -1  350.86   14.01
  -2  -9   1  336.26   11.54
   2  -9  -1  361.18   13.47
  -2  -9   1  317.53   12.87
  -2   9   1  308.24   11.34
  -1   9   1  128.81    9.55
   1  -9  -1  119.87    5.33
   1   9  -1   85.58    8.75
  -1   9   1   90.15    3.40
  -1  -9   1  126.60    5.35
   0   9   1  226.20   15.30
   0   9  -1  221.40    9.69
   0  -9  -1  199.48    8.73
  -1   9  -1    4.09    1.43
   1  -9   1    3.36    1.28
  -1  -9  -1    5.20    1.09
  -2   9  -1   94.16    8.32
   2   9   1  141.83    6.65
  -2  -9  -1  109.74    5.54
   2  -9   1  121.42    6.22
   2  -9   1  125.88    4.82
   2   9   1  118.56    4.74
   2   9   1  105.17   12.90
  -3  -9  -1  266.35   11.29
   3   9   1  284.10   11.97
   3   9   1  261.63   10.37
   3  -9   1  289.08   10.58
   3  -9   1  275.14   12.10
   4  -9   1  342.56   15.67
   4   9   1  345.28   14.52
   4   9   1  430.06   15.59
   4   9   1  354.66   26.50
   4  -9   1  404.66   16.64
   4   9   1  393.74   15.85
   4  -9   1  408.13   15.01
   5   9   1  311.61   12.60
   5  -9   1  281.28   12.17
   5   9   1  261.53   22.98
   5   9   1  299.87   11.91
  -5   9  -1  263.77   11.92
   5   9   1  284.00   11.70
   5  -9   1  304.88   13.88
   6   9   1  537.22   19.54
   6  -9   1  401.45   18.39
   6   9   1  472.25   31.57
   6  -9   1  535.36   21.00
   6   9   1  522.21   18.85
   6   9   1  514.87   18.59
   6  -9   1  402.30   18.75
   7   9   1  232.06   10.10
   7   9   1  225.36    9.33
  -7   9  -1  182.91    9.31
   7   9   1  210.82    9.37
   7  -9   1  183.14    9.28
   8   9   1    1.02    1.05
   8  -9   1    1.73    1.23
  -8   9  -1    0.73    1.00
   8   9   1    2.37    2.22
   8   9   1    1.48    1.48
  -9   9  -1  105.00    3.61
  -9   9  -1  106.45    3.22
   9   9   1  116.03    5.84
   9  -9   1  109.17    3.64
   9  -9   1  127.13    6.02
   9  -9   1  113.87    3.81
   9   9   1  111.41    4.29
  -9  -9  -1  101.05    2.92
 -10   9  -1   39.03    2.06
  10  -9   1   38.45    2.46
  10  10  -1   55.51    2.84
 -10  10   1   58.67    2.75
  10 -10  -1   49.82    2.91
   9 -10  -1    1.46    1.34
   9  10  -1    0.53    1.04
  -9  10   1    0.50    0.71
   9 -10  -1    1.69    1.33
  -9  10   1   -0.05    0.35
   8 -10  -1   72.79    5.18
   8  10  -1   79.14    4.24
  -8  10   1   82.04    4.24
  -8  10   1   74.30    4.43
   7 -10  -1   45.18    4.22
   7 -10  -1   62.59    5.81
   7  10  -1   57.71    3.62
  -7  10   1   54.78    3.75
  -7  10   1   54.14    3.42
  -6  10   1  529.93   46.74
   6  10  -1  815.75   48.96
   6  10  -1 1381.90   38.02
  -6  10   1  914.59   36.78
   6  10  -1  997.17   38.95
  -6  10   1  942.54   36.34
   6  10  -1  990.11   36.59
   6 -10  -1 1161.33   41.11
  -6  10   1 1038.56   37.20
   6 -10  -1  900.36   37.83
   5  10  -1  413.13   15.54
   5  10  -1  407.70   16.35
   5 -10  -1  434.82   18.90
  -5  10   1  432.09   16.26
   5  10  -1  411.20   18.14
   5 -10  -1  368.56   16.52
   5  10  -1  339.50   26.98
  -5  10   1  375.49   15.64
   4 -10  -1  175.80    8.27
  -4 -10   1  153.73    8.29
  -4  10   1  238.71    9.10
   4  10  -1  214.30   10.79
  -4  10   1  211.33    8.40
   4  10  -1  219.21    9.29
   4 -10  -1  187.27    9.17
   4  10  -1  219.39    8.26
  -4 -10   1  231.70    9.99
   4 -10  -1  186.07    9.04
   4  10  -1  187.16   18.41
   3  10  -1  436.84   30.43
   3  10  -1  561.87   19.48
   3 -10  -1  528.50   21.87
   3  10  -1  527.44   22.23
  -3  10   1  497.87   19.44
  -3 -10   1  490.16   21.02
   3  10  -1  593.85   20.83
  -3 -10   1  575.59   21.23
  -2 -10   1  234.31   10.63
   2  10  -1  265.37   11.85
   2 -10  -1  262.81   11.22
   1  10  -1  178.19   15.09
  -1  10   1  286.79   16.67
  -1  10   1  211.71   20.64
  -1 -10   1  277.62   11.59
   1 -10  -1  311.64   11.89
   0  10   1   91.78   10.26
   0  10  -1   96.49    5.68
   0 -10  -1   94.29    4.86
   1  10   1 2261.10   96.32
  -1 -10  -1 2450.33   85.80
  -2  10  -1  182.55   12.83
   2  10   1  204.99   18.50
  -2 -10  -1  227.50    9.57
   2 -10   1  245.38   10.44
  -3 -10  -1  131.68    6.39
   3 -10   1  138.77    7.30
   3  10   1  124.34    5.30
   3 -10   1  123.58    6.72
   3  10   1  141.43    7.18
   4  10   1   14.19    7.66
   4  10   1   17.11    2.31
   4  10   1   16.87    2.03
   4  10   1   17.06    2.99
   4 -10   1   15.38    1.58
   4 -10   1   14.80    2.54
   4  10   1   17.41    1.52
   4 -10   1   12.79    2.13
   5  10   1  181.56    8.16
   5  10   1  216.88    9.25
   5  10   1  177.44   19.38
  -5  10  -1  176.60    8.53
   5 -10   1  182.46    8.50
   5 -10   1  203.28   10.55
  -6  10  -1    1.05    1.23
   6  10   1    3.49    6.72
   6  10   1    1.42    1.49
   6 -10   1    2.29    1.66
   6  10   1    1.90    1.02
   7  10   1  201.68    8.70
   7  10   1  194.92   11.54
   7  10   1  197.86    9.39
   8  10   1  102.37    5.75
   8  10   1   95.00    4.90
   8 -10   1   93.72    6.96
   8  10   1   95.56    7.00
  -8  10  -1   97.13    4.85
   9 -10   1   20.33    2.83
   9  10   1   15.44    1.90
   9  10   1   16.11    2.49
  -9  10  -1   17.00    1.65
  10 -10   1    1.50    0.78
 -10  10  -1    1.96    0.55
  10 -10   1    1.64    0.90
 -10 -11   1   38.48    2.36
 -10  11   1   36.84    1.92
  -9  11   1   42.21    2.61
   9 -11  -1   40.47    3.08
   9 -11  -1   40.25    3.27
  -8  11   1   89.46    4.79
   8 -11  -1   82.85    5.44
   8 -11  -1   89.74    5.93
  -7  11   1   75.82    4.45
   7 -11  -1   78.83    6.66
   7 -11  -1   61.21    4.98
   6  11  -1    1.70    6.63
  -6  11   1    1.72    1.17
   6  11  -1    2.13    1.46
  -6  11   1    1.07    6.47
   6 -11  -1    5.10    2.24
   6 -11  -1    1.76    1.82
   5  11  -1    2.37    1.81
   5  11  -1    2.78    1.34
   5  11  -1   -0.88    6.46
   5 -11  -1    1.28    1.41
  -5  11   1    1.10    7.23
   5 -11  -1    0.44    1.91
  -5  11   1    1.72    1.08
   4 -11  -1  252.95   11.81
   4  11  -1  300.83   13.89
  -4 -11   1  287.84   12.59
   4  11  -1  229.93   21.64
   4  11  -1  296.24   11.99
  -4  11   1  305.10   11.68
   4 -11  -1  266.07   12.10
   4 -11  -1  244.96   11.84
   3 -11  -1  829.71   31.18
  -3 -11   1  745.09   29.94
   3  11  -1  632.31   40.76
   3  11  -1  863.70   29.60
   3  11  -1  823.08   31.46
   3 -11  -1  690.33   29.10
  -3 -11   1  847.79   30.10
  -2 -11   1   40.63    3.13
   2  11  -1   39.68    3.89
   2 -11  -1   41.25    3.52
  -2  11   1   30.67   10.37
  -2 -11   1   35.67    3.08
  -1  11   1  374.21   20.16
  -1  11   1  264.34   23.46
  -1 -11   1  363.15   14.13
   1  11  -1  201.39   17.45
   1  11  -1  294.36   22.31
   1 -11  -1  375.33   14.30
   0 -11  -1  225.66   10.06
   0 -11   1  235.10   10.32
   0  11   1  227.64   16.84
   0  11  -1  246.43   11.16
   1  11   1  161.94   15.66
  -1 -11  -1  171.34    7.39
  -2  11  -1   91.86    8.86
  -2 -11  -1  100.14    5.53
   2 -11   1  125.61    6.56
   2 -11   1  119.01    6.03
   3  11   1 1009.12   33.16
   3  11   1  835.68   46.99
   3 -11   1  934.27   34.62
   3 -11   1  804.15   33.43
   3 -11   1  909.56   34.03
  -3 -11  -1  834.34   33.22
   4 -11   1   70.29    4.95
   4  11   1   61.94    5.53
   4  11   1   85.88    4.67
   4 -11   1   76.00    5.56
   4  11   1   84.20   14.23
   4 -11   1   72.24    5.28
   5  11   1   48.44    5.25
   5 -11   1   62.13    5.28
   5  11   1   69.12    4.33
  -5  11  -1   57.99    3.93
   5  11   1   53.08   11.92
  -5  11  -1   40.77   12.68
   5 -11   1   62.08    5.20
   6  11   1  258.85   11.34
   6  11   1  245.14   22.82
   6 -11   1  226.62   12.66
   6  11   1  213.93   12.99
  -6  11  -1  243.07   11.00
   7  11   1   19.53    2.46
   7  11   1   18.74    3.46
   7 -11   1   17.21    3.36
  -7  11  -1   14.71    2.10
   8  11   1   41.36    3.24
   8 -11   1   45.36    4.50
   8  11   1   35.33    4.09
   9  11   1   18.56    1.89
   9 -11   1   21.52    2.72
   9  11   1   15.69    2.26
  -9  12   1   82.61    4.04
   9 -12  -1   89.30    4.64
   9 -12  -1   81.80    4.61
  -8  12   1   53.18    3.28
   8 -12  -1   42.83    3.89
   8 -12  -1   49.52    3.87
   7  12  -1  151.63    7.56
  -7  12   1  160.10    7.27
   7 -12  -1  147.51    8.15
   6  12  -1  177.50    8.59
   6 -12  -1  191.20   11.17
   6  12  -1  157.50   18.15
   6 -12  -1  168.86    9.18
   6 -12  -1  152.21    9.17
  -6  12   1  200.81    8.55
   5 -12  -1   11.10    2.87
   5  12  -1   10.34    2.59
   5  12  -1   13.98    2.07
   5 -12  -1    8.60    2.04
  -5  12   1   10.76    1.74
   5 -12  -1    7.05    1.95
   4  12  -1  358.08   28.91
  -4 -12   1  417.85   17.45
   4 -12  -1  401.46   17.08
   4 -12  -1  386.99   16.80
   4  12  -1  428.53   18.92
   4  12  -1  434.48   16.83
   4 -12  -1  379.60   16.86
  -4  12   1  464.01   16.57
   3 -12  -1   47.74    3.53
   3  12  -1   43.46   11.76
  -3 -12   1   56.22    4.01
  -3 -12   1   43.21    3.73
   3  12  -1   50.34    4.80
   3 -12  -1   53.59    4.63
   3 -12  -1   49.57    3.58
   3  12  -1   56.45    3.70
  -2 -12   1  334.63   15.00
   2 -12  -1  352.73   15.35
  -2 -12   1  325.67   14.62
   2  12  -1  355.23   16.07
   2  12  -1  382.86   14.26
  -2 -12   1  356.97   14.63
  -1 -12   1  248.85   10.64
   1  12  -1  208.07   18.94
  -1 -12   1  238.16   10.90
   1 -12  -1  254.17   11.05
  -1  12   1  238.76   16.38
   0  12  -1    8.26    2.27
   0  12   1    1.50    6.42
   0  12   1   10.19    6.22
   0 -12   1    7.92    1.70
   0  12  -1    0.59    5.58
   0  12  -1    7.54    5.93
   0 -12  -1    8.93    1.65
   0 -12   1    9.61    1.61
   1 -12   1  183.69    8.22
  -1  12  -1  160.85   13.86
  -1 -12  -1  173.51    8.00
   1  12   1  170.61   16.30
   2 -12   1  628.53   24.96
  -2 -12  -1  658.59   24.86
   2 -12   1  694.37   25.39
   3  12   1   11.27    1.59
  -3  12  -1   10.25    8.56
   3  12   1   17.32    9.15
   3  12   1   12.27    2.50
   3 -12   1    9.93    2.07
  -3 -12  -1    9.46    1.67
   3 -12   1   11.70    1.98
   3 -12   1   10.47    2.16
   4 -12   1  471.45   20.88
   4 -12   1  535.92   21.72
   4  12   1  467.14   34.00
   4  12   1  517.38   22.39
   4 -12   1  516.86   22.15
   4  12   1  536.93   20.17
   5  12   1  524.59   19.59
   5  12   1  416.15   21.24
   5 -12   1  455.28   20.43
   5  12   1  542.64   35.89
   5 -12   1  539.45   22.05
  -5  12  -1  481.09   19.31
   5 -12   1  488.20   21.25
   6 -12   1   24.17    3.53
   6  12   1   25.18    2.67
  -6  12  -1   24.49    2.60
  -6  12  -1    8.43    8.00
   6  12   1   19.58    8.57
   6 -12   1   22.55    3.55
   6  12   1   27.16    4.07
   7  12   1   32.73    3.00
  -7  12  -1   29.89    2.76
   7  12   1   21.09    3.62
   7 -12   1   29.54    3.99
   8  12   1  412.42   16.66
   8  12   1  404.52   18.07
  -8  12  -1  418.98   16.41
   8 -12   1  446.88   18.77
   9 -12   1   55.58    3.82
   9  12   1   33.75    2.78
  -9  13   1   73.12    3.48
   9 -13  -1   76.93    4.01
  -9 -13   1   70.72    4.26
   9  13  -1   68.24    3.65
   8  13  -1   48.63    3.28
   8 -13  -1   48.12    3.70
  -8  13   1   51.46    3.09
   8 -13  -1   42.45    3.66
   7  13  -1  176.88    8.12
   7 -13  -1  161.76    8.69
  -7  13   1  177.00    7.78
   6  13  -1  521.65   19.73
   6 -13  -1  579.62   23.50
   6 -13  -1  474.34   20.30
   6  13  -1  388.21   30.98
  -6  13   1  262.93   29.92
   6 -13  -1  411.01   20.12
  -6  13   1  543.33   19.44
  -5  13   1    1.25    8.54
   5  13  -1    3.19    1.56
   5  13  -1   -6.83    7.62
   5 -13  -1    1.51    1.61
   5  13  -1    0.44    1.67
  -5  13   1    0.39    0.98
   5 -13  -1    0.24    1.72
   5 -13  -1    0.90    1.37
   4  13  -1  711.08   25.53
   4 -13  -1  617.65   25.53
   4  13  -1  689.27   28.03
   4  13  -1  561.74   38.91
  -4 -13   1  679.25   26.23
  -4  13   1  736.33   25.14
   4 -13  -1  600.55   25.53
   4 -13  -1  627.78   25.75
  -3 -13   1   75.37    5.17
   3 -13  -1   83.95    6.02
   3  13  -1   71.70   13.34
   3  13  -1   86.95    4.88
   3 -13  -1   70.66    4.65
  -3 -13   1   86.48    5.29
   3  13  -1   90.07    6.65
   3 -13  -1   68.39    4.59
  -2 -13   1    0.34    1.20
   2 -13  -1    3.25    1.55
  -2 -13   1    0.89    1.12
   2  13  -1    0.36    1.02
  -2 -13   1   -0.71    1.49
  -2  13   1    1.07    1.82
  -2  13   1   -2.11    8.68
   2  13  -1    0.97    1.85
  -1  13   1  713.59   49.45
   1  13  -1  860.09   49.05
   1  13  -1  571.25   42.00
  -1 -13   1 1044.88   38.10
  -1 -13   1 1106.79   37.78
   1 -13  -1 1095.18   38.31
  -1  13   1  951.92   45.19
  -1 -13   1 1069.55   38.16
   0 -13  -1  666.57   24.96
   0 -13   1  660.58   25.16
   0 -13   1  628.25   24.72
   0  13  -1  693.61   26.39
   0 -13   1  648.81   24.63
   0  13   1  615.65   33.99
  -1  13  -1   -2.53    6.29
   1  13   1   -2.05    5.57
  -1 -13  -1    3.62    1.20
   1 -13   1    1.11    1.22
  -1  13  -1    2.67    4.84
   1 -13   1    2.53    1.28
   1  13   1   -0.71    6.27
  -2 -13  -1   68.52    4.65
   2 -13   1   88.61    5.84
  -2 -13  -1   79.49    4.80
   2 -13   1   78.85    4.99
   2 -13   1   80.73    5.14
  -2  13  -1   63.02    7.88
   3  13   1  508.69   18.32
   3  13   1  426.09   31.89
   3 -13   1  483.42   20.50
   3  13   1  499.30   20.58
  -3 -13  -1  416.94   18.69
   3 -13   1  475.72   19.67
   3 -13   1  444.59   19.17
   4  13   1    2.23    2.00
   4  13   1    3.79    1.38
   4 -13   1    5.26    2.07
   4  13   1    3.03    7.43
   4 -13   1    3.67    1.75
   4 -13   1    2.76    1.53
   4 -13   1    4.03    2.03
   5 -13   1   71.45    5.52
   5  13   1   77.19    4.71
   5  13   1   65.24    6.07
  -5  13  -1   75.87    4.72
   5 -13   1   81.99    6.46
   5 -13   1   84.29    6.29
   5  13   1   58.76   13.44
   6  13   1  164.74    8.09
  -6  13  -1  169.17    8.20
   6 -13   1  164.60    9.91
   6  13   1  148.14    9.75
   7  13   1   45.31    4.81
   7 -13   1   53.63    5.14
   7  13   1   58.59    3.88
  -7  13  -1   54.01    3.78
   8  13   1    5.65    1.85
   8  13   1    7.05    1.45
   8 -13   1    5.84    2.18
  -8  13  -1    7.33    1.26
  -9  13  -1   90.59    4.12
  -9 -13  -1   78.36    4.30
  -9  14   1  236.02    9.48
   9  14  -1  256.61    9.83
   9 -14  -1  263.05   10.11
  -9 -14   1  271.13   10.54
   8 -14  -1  115.49    6.10
   8  14  -1  110.33    5.51
   8 -14  -1  106.93    5.98
  -8  14   1  118.36    5.30
   7 -14  -1   46.90    3.92
  -7  14   1   50.13    3.19
   7  14  -1   47.20    3.44
   6 -14  -1    1.26    1.88
  -6  14   1    0.72    0.94
   6  14  -1    1.81    6.31
   6 -14  -1    1.03    1.60
   6  14  -1    0.74    1.23
   6 -14  -1    0.31    1.53
   5 -14  -1  267.81   14.12
   5 -14  -1  235.87   11.81
   5  14  -1  215.07   22.57
   5 -14  -1  228.23   11.58
  -5  14   1  285.54   11.10
   5  14  -1  257.13   13.39
   5  14  -1  249.32   11.19
   4  14  -1  159.47    7.68
   4 -14  -1  139.94    7.83
   4  14  -1  161.23    9.79
  -4 -14   1  154.27    8.31
  -4  14   1  166.50    7.35
   4 -14  -1  133.96    7.78
   4 -14  -1  152.65    8.12
   3  14  -1   89.13    5.00
   3 -14  -1   72.40    4.76
   3 -14  -1   73.37    5.89
   3  14  -1   70.35   13.73
   3 -14  -1   65.49    4.64
  -3 -14   1   71.97    5.25
   3  14  -1   87.82    6.76
  -3 -14   1   87.49    6.13
  -3 -14   1   86.55    5.40
  -2 -14   1  213.89   10.68
  -2 -14   1  201.36   10.19
  -2 -14   1  218.31   10.12
   2  14  -1  189.47   20.01
   2  14  -1  229.67   11.94
   2 -14  -1  217.05   10.88
   2 -14  -1  184.48    9.32
   2  14  -1  248.42    9.87
  -1 -14   1  572.62   22.75
   1  14  -1  454.37   32.91
  -1  14   1  528.89   29.59
  -1 -14   1  619.13   22.50
   1 -14  -1  601.99   23.12
  -1  14   1  719.70   24.44
  -1 -14   1  581.99   22.83
   1 -14  -1  509.20   21.46
   0 -14   1  384.62   15.80
   0 -14   1  404.98   16.32
   0 -14  -1  393.02   15.94
   0 -14   1  416.64   15.78
   0  14  -1  322.21   24.39
   0  14   1  366.85   24.68
   0 -14  -1  326.01   14.72
   1 -14   1  530.07   19.73
  -1 -14  -1  505.85   19.53
   1 -14   1  472.43   19.47
   1  14   1  450.38   30.72
  -1 -14  -1  452.02   18.88
  -1  14  -1  429.85   27.13
   2 -14   1  160.21    8.12
   2 -14   1  144.61    7.76
   2 -14   1  171.13    9.00
   2  14   1  141.20   17.64
  -2 -14  -1  153.29    7.67
  -2  14  -1  105.53   10.80
  -2 -14  -1  136.91    7.46
  -2  14  -1   92.86   16.22
   3  14   1    1.98    7.52
  -3 -14  -1    2.67    1.52
   3 -14   1    2.80    1.87
   3 -14   1    1.56    1.55
   3  14   1    4.50    2.10
  -3 -14  -1    4.20    1.42
   3 -14   1    3.05    1.61
   4  14   1  365.46   29.97
   4  14   1  377.96   17.37
   4  14   1  384.89   14.92
   4 -14   1  332.66   15.95
   4 -14   1  397.81   17.88
   4 -14   1  382.49   16.86
   4 -14   1  357.84   15.96
   5  14   1  738.79   26.77
   5  14   1  677.57   43.53
   5 -14   1  705.14   28.01
  -5  14  -1  721.39   26.93
   5 -14   1  728.66   29.09
   5 -14   1  688.23   28.27
   5 -14   1  812.09   30.46
   6  14   1   17.36    2.22
   6  14   1   14.04    3.03
  -6  14  -1   17.69    2.27
   6 -14   1   15.56    2.79
   6 -14   1   16.04    3.12
   7  14   1  204.70    9.11
   7  14   1  177.81   10.23
  -7  14  -1  222.44    9.35
   7 -14   1  196.31   10.88
   8 -14   1   90.50    5.79
   8  14   1   82.41    4.38
  -8 -14  -1   80.17    4.90
  -8  14  -1   85.57    4.35
  -9  14  -1    0.66    0.54
   9 -14   1   -0.30    0.98
  -9 -15   1   76.96    3.87
   8  15  -1    7.79    1.27
  -8 -15   1    5.68    1.71
   8 -15  -1    8.29    1.65
  -8  15   1    7.32    1.01
   7  15  -1  223.62    9.56
  -7 -15   1  221.06   11.16
   7 -15  -1  227.16   10.39
  -7  15   1  240.48    9.30
   6  15  -1  180.37    8.58
  -6  15   1  201.46    8.36
   6 -15  -1  190.32    9.57
   5  15  -1   69.58    6.18
   5 -15  -1   67.91    5.11
  -5  15   1   77.45    4.36
   5 -15  -1   78.20    6.76
   5  15  -1   74.56    4.67
   5 -15  -1   66.90    5.11
   5  15  -1   59.64   12.97
   4  15  -1  225.10   12.62
   4  15  -1  236.44   10.29
   4 -15  -1  216.77   10.67
   4  15  -1  195.49   22.15
  -4 -15   1  213.53   11.84
   4 -15  -1  220.71   10.71
   3  15  -1  131.66    6.59
  -3 -15   1  120.02    7.25
   3 -15  -1  109.85    6.55
  -3 -15   1  118.25    7.69
  -3 -15   1  129.73    7.13
   3 -15  -1  114.60    6.57
   3 -15  -1  116.81    7.94
   3  15  -1  132.16    8.78
   2 -15  -1    6.67    1.53
   2  15  -1    7.09    2.68
   2  15  -1    9.57    1.76
  -2 -15   1    6.64    1.72
   2 -15  -1    6.76    1.93
  -2 -15   1    9.34    1.99
  -2 -15   1    5.53    2.05
  -2  15   1    6.13    9.30
   2  15  -1    3.89    6.91
  -1 -15   1  188.82    9.10
   1 -15  -1  155.54    8.25
  -1 -15   1  178.14    9.40
   1  15  -1  158.98   18.09
   1 -15  -1  182.73    9.67
  -1  15   1  164.18   14.91
  -1 -15   1  175.36    9.37
   0  15   1  376.04   25.93
   0 -15   1  385.08   16.88
   0  15  -1  382.31   27.25
   0 -15   1  410.35   17.45
   0 -15   1  427.75   16.93
   0 -15  -1  422.76   17.23
   0 -15  -1  355.67   15.90
  -1 -15  -1  341.47   14.90
   1 -15   1  350.88   15.49
   1 -15   1  389.80   15.76
  -1  15  -1  315.04   22.87
   1  15   1  357.62   26.83
  -1 -15  -1  357.73   15.37
   2 -15   1   16.27    2.87
  -2 -15  -1   14.41    2.19
   2  15   1    5.69    7.53
   2 -15   1   15.28    2.51
  -2 -15  -1   11.02    2.07
  -2  15  -1    7.01    9.39
   2 -15   1   12.48    2.34
  -3 -15  -1  262.31   12.22
   3  15   1  272.89   25.54
  -3 -15  -1  230.61   12.17
   3 -15   1  288.65   12.89
   3 -15   1  306.90   13.44
   3 -15   1  318.36   14.64
   4 -15   1  200.80   10.31
   4  15   1  174.19   21.42
  -4  15  -1  214.47    9.22
   4 -15   1  235.16   12.20
  -4 -15  -1  146.74    9.47
   4 -15   1  187.69    9.95
   4  15   1  204.42    8.81
   4 -15   1  197.66   10.71
   5  15   1   -0.09    1.05
  -5  15  -1    0.11    1.04
   5  15   1    1.03    1.74
   5 -15   1    1.50    1.89
   5  15   1    2.13    7.43
   5 -15   1    0.16    2.10
   5 -15   1   -1.62    2.15
   6  15   1  403.95   15.93
  -6  15  -1  422.25   16.31
   6  15   1  352.18   17.48
   6 -15   1  412.08   17.59
   6 -15   1  359.70   17.86
   7  15   1  108.77    5.48
   7 -15   1  107.04    6.59
  -7 -15  -1   96.45    6.14
  -7  15  -1  117.49    5.73
   7 -15   1  107.32    7.16
   8  15   1   21.12    1.80
   8 -15   1   27.86    2.71
  -8 -15  -1   20.92    2.17
   8 -15   1   23.77    2.78
  -8  15  -1   25.51    1.92
   8 -16  -1   87.59    3.51
  -8 -16   1   91.31    4.05
   8  16  -1   88.33    2.92
  -7 -16   1    2.18    1.71
   7 -16  -1    3.47    1.57
   7  16  -1    2.18    1.09
  -7  16   1    3.04    0.84
   6  16  -1  138.48    7.02
   6 -16  -1  138.34    7.85
  -6  16   1  153.72    6.73
  -6 -16   1  144.42    8.80
   5  16  -1  209.33    9.35
   5  16  -1  196.07   11.53
   5 -16  -1  188.94    9.92
   5 -16  -1  217.21   12.26
  -5 -16   1  191.88   11.09
   5  16  -1  172.63   20.57
   4  16  -1  197.66    8.87
   4 -16  -1  169.52    9.16
  -4 -16   1  178.04   10.43
   4  16  -1  189.86   11.41
   4 -16  -1  184.88    9.40
   3 -16  -1   81.70    5.52
   3 -16  -1   82.92    6.72
   3 -16  -1   81.19    5.42
  -3 -16   1   85.87    6.08
   3  16  -1   97.43    5.40
  -3 -16   1   91.63    6.61
  -3 -16   1   92.33    5.92
   3  16  -1   96.63    7.59
   2 -16  -1  663.97   27.89
  -2 -16   1  657.00   27.39
  -2 -16   1  713.32   26.79
   2  16  -1  698.49   29.29
   2 -16  -1  596.32   25.75
  -2 -16   1  628.42   26.88
   2  16  -1  761.84   26.04
   2  16  -1  551.21   39.92
   1  16  -1  213.88    8.71
  -1 -16   1  186.20    9.71
  -1 -16   1  188.58    9.25
  -1 -16   1  169.03    9.45
   1 -16  -1  188.85   10.01
   1  16  -1  126.72   17.33
  -1  16   1  153.92   14.72
  -1  16   1  100.92   17.66
   1 -16  -1  152.68    8.34
   0 -16   1   88.94    6.11
   0 -16   1  100.12    5.89
   0 -16  -1   93.72    6.02
   0  16  -1   61.22   11.87
   0 -16  -1   79.29    5.09
   0 -16   1   84.45    5.78
   0  16   1   76.91   11.90
  -1 -16  -1  617.76   25.40
  -1  16  -1  603.43   35.19
   1 -16   1  676.76   26.33
  -1 -16  -1  662.54   26.09
   1  16   1  662.62   39.82
  -2 -16  -1  510.90   22.51
   2  16   1  526.84   37.12
   2 -16   1  611.59   24.74
   2 -16   1  574.91   23.30
   2 -16   1  619.25   23.68
  -2 -16  -1  552.30   22.85
  -3 -16  -1   -0.14    1.02
   3 -16   1    0.80    1.65
  -3  16  -1    1.39    8.77
  -3 -16  -1   -0.30    1.46
   3 -16   1    1.86    1.91
   3 -16   1   -0.35    1.61
   4 -16   1  332.23   14.96
   4  16   1  323.25   28.82
   4 -16   1  348.51   15.35
  -4  16  -1  369.50   13.97
   4 -16   1  367.47   15.92
   4 -16   1  362.11   17.00
  -5 -16  -1   12.52    2.46
   5  16   1    9.46    7.62
   5 -16   1   15.39    3.04
   5  16   1   17.11    1.99
  -5  16  -1   24.19    2.45
   5 -16   1   16.94    2.94
  -6 -16  -1    0.58    1.47
   6 -16   1    0.47    2.02
  -6  16  -1    0.19    1.02
   6  16   1    0.08    0.91
   6 -16   1    1.33    1.89
  -7 -16  -1  109.81    4.83
   7 -16   1  127.83    5.68
   7 -16   1  109.73    5.84
  -7  16  -1  135.07    4.37
  -8  16  -1  202.76    7.85
   8 -16   1  217.96    8.89
   8 -16   1  208.38    9.11
   8 -17  -1    0.40    0.84
  -8 -17   1    0.45    0.88
   8  17  -1    0.24    0.54
   7  17  -1  153.43    7.07
   7 -17  -1  181.32    8.11
  -7 -17   1  165.00    8.46
   6  17  -1  104.69    5.40
  -6 -17   1   98.73    6.77
   6 -17  -1  105.13    6.25
   5  17  -1    7.01    1.61
  -5 -17   1    8.65    2.67
   5 -17  -1    6.81    2.26
   4  17  -1  202.62    9.15
   4  17  -1  164.78   20.92
   4 -17  -1  196.92    9.89
  -4 -17   1  184.77   10.83
   3 -17  -1  632.23   25.83
  -3 -17   1  597.46   26.44
  -3 -17   1  670.77   26.24
  -3 -17   1  602.52   27.07
   3  17  -1  706.04   25.32
   3 -17  -1  725.29   28.71
   3 -17  -1  635.07   25.73
  -2 -17   1    0.87    1.48
  -2 -17   1    1.69    1.81
   2 -17  -1    1.89    1.39
  -2 -17   1    0.71    1.48
   2  17  -1    1.08    7.53
   2 -17  -1    1.09    1.75
   2  17  -1    0.31    1.18
   1  17  -1  362.88   13.37
   1  17  -1  273.32   25.44
   1 -17  -1  307.21   14.84
  -1 -17   1  308.14   14.65
   1 -17  -1  255.70   13.05
  -1 -17   1  331.86   14.22
  -1 -17   1  292.46   14.40
   0 -17   1  723.55   27.95
   0  17  -1  324.59   33.02
   0 -17   1  712.52   27.38
   0 -17  -1  642.45   26.03
   0  17   1  661.10   38.60
   0  17  -1  590.81   38.48
   0  17   1  375.48   35.63
   0 -17  -1  717.97   27.54
   0 -17   1  817.67   27.48
   1 -17   1  204.35   10.50
   1 -17   1  227.00   10.71
  -1 -17  -1  218.58   10.57
  -1 -17  -1  201.81    9.85
   1  17   1  220.36   21.34
  -2 -17  -1  407.14   18.42
  -2 -17  -1  429.27   18.69
   2 -17   1  493.87   20.83
   2 -17   1  499.21   19.67
   2  17   1  421.14   32.93
   2 -17   1  467.87   19.35
   3 -17   1  225.72   11.00
   3 -17   1  217.68   11.05
   3 -17   1  243.76   11.66
  -4  17  -1   35.65    2.96
   4 -17   1   30.59    3.70
   4 -17   1   28.67    3.61
  -4 -17  -1   21.30    3.08
  -4  17  -1   34.17   13.34
   4  17   1   35.57   11.32
   4 -17   1   32.86    3.98
   4 -17   1   32.62    4.42
  -5 -17  -1    1.67    1.53
   5 -17   1    2.13    2.01
   5 -17   1    4.16    2.30
  -5  17  -1    0.60    1.13
  -6 -17  -1  113.54    5.23
  -6  17  -1  168.51    5.19
   6 -17   1  132.74    6.63
   6 -17   1  151.93    6.58
   7 -17   1  128.34    7.54
   7 -17   1  157.30    7.68
  -7  17  -1  153.29    6.41
  -7 -17  -1  127.73    6.74
   8 -17   1    5.21    1.33
  -8 -18   1   85.33    4.13
  -7 -18   1    0.21    1.24
   7  18  -1    0.46    0.73
   7 -18  -1    0.17    1.13
   6  18  -1   97.48    5.00
   6 -18  -1  100.12    5.90
  -6 -18   1  102.57    6.51
   5  18  -1  267.71   11.10
   5 -18  -1  269.69   12.22
  -5 -18   1  237.31   12.77
   4  18  -1   32.31    2.77
   4 -18  -1   26.60    3.17
  -4 -18   1   22.79    3.61
   3 -18  -1  310.69   15.38
   3  18  -1  242.20   25.43
   3 -18  -1  272.47   13.03
   3 -18  -1  267.84   12.80
  -3 -18   1  260.36   13.98
   3  18  -1  309.85   12.35
  -3 -18   1  297.05   13.30
   2  18  -1  374.95   32.28
   2 -18  -1  411.11   18.20
   2  18  -1  468.66   17.86
  -2 -18   1  396.68   19.21
  -2 -18   1  437.52   19.75
   2 -18  -1  474.04   20.69
  -2 -18   1  485.03   19.13
  -1 -18   1  141.80    8.64
  -1 -18   1  147.78    8.78
   1 -18  -1  134.54    7.54
   1 -18  -1  151.59    8.99
  -1 -18   1  159.70    8.39
   0 -18   1  128.42    7.81
   0 -18   1  129.26    8.18
   0 -18  -1  117.87    7.59
   0  18   1   94.29   13.91
   0  18  -1  101.88   15.01
   0 -18   1  131.78    7.57
   0 -18  -1  121.79    6.90
   1 -18   1  178.99    9.58
  -1 -18  -1  170.49    9.30
   1  18   1  144.49   18.17
  -1 -18  -1  161.70    8.60
  -2 -18  -1  224.72   11.45
  -2 -18  -1  225.69   11.66
   2 -18   1  294.53   12.89
   2  18   1  209.36   23.31
   2 -18   1  286.35   13.94
   2 -18   1  266.15   12.55
   3 -18   1  142.17    8.37
   3 -18   1  153.42    8.73
   3 -18   1  147.14    9.58
  -3 -18  -1  115.25    7.50
   3  18   1  109.82   17.58
  -3  18  -1  154.39    7.12
   3 -18   1  146.98    8.44
   4 -18   1  165.71    8.88
   4 -18   1  161.09    8.94
  -4  18  -1  176.27    7.58
   4 -18   1  168.63    9.28
   5 -18   1  350.26   14.87
  -5  18  -1  370.98   13.40
   5 -18   1  340.36   15.23
  -6  18  -1   47.29    2.94
   6 -18   1   46.82    4.05
   6 -18   1   39.22    3.95
   7 -18   1   36.62    3.18
   7 -18   1   41.67    3.28
  -7  18  -1   42.30    2.34
   8 -18   1   80.37    3.97
   7 -19  -1  158.52    6.96
  -7 -19   1  152.46    7.27
   6 -19  -1   90.66    5.12
  -6 -19   1   95.25    5.66
   5  19  -1   -0.15    0.89
   5 -19  -1    0.90    1.63
  -5 -19   1    0.33    1.69
   4  19  -1  305.59   12.32
   4 -19  -1  310.13   13.57
   3  19  -1  141.18    6.71
   3 -19  -1  138.71    7.77
  -3 -19   1  124.97    8.36
   3 -19  -1  124.20    7.28
  -3 -19   1  141.93    7.70
   2 -19  -1   37.20    3.54
   2 -19  -1   44.90    4.87
  -2 -19   1   41.01    4.33
  -2 -19   1   45.69    4.71
   2  19  -1   39.56   12.05
  -2 -19   1   51.01    4.20
  -1 -19   1  420.63   16.56
   1 -19  -1  377.55   17.23
   1  19  -1  343.13   28.85
  -1 -19   1  360.69   16.84
   1 -19  -1  344.53   15.38
  -1 -19   1  387.15   16.99
   0 -19  -1  362.36   16.40
   0 -19  -1  386.40   17.69
   0  19  -1  319.68   27.22
   0 -19   1  442.88   17.60
   0 -19   1  401.10   18.36
   0 -19   1  390.18   17.72
  -1 -19  -1    7.18    1.89
   1 -19   1    6.80    2.22
  -1 -19  -1    4.56    1.74
   1  19   1    3.81    7.22
   1 -19   1    4.97    2.14
  -2 -19  -1   72.01    5.31
   2 -19   1   94.01    6.40
   2 -19   1   88.29    6.99
   2  19   1   71.28   13.93
   2 -19   1  100.47    6.44
   3 -19   1  442.06   17.59
   3 -19   1  421.37   17.20
   3 -19   1  406.43   17.19
   4 -19   1  200.33   10.26
   4 -19   1  217.20   10.33
   4 -19   1  223.57   10.67
   5 -19   1   27.71    3.38
  -5  19  -1   32.65    2.41
   5 -19   1   28.35    3.43
   6 -19   1  208.05    7.07
  -6 -19  -1  199.41    5.59
   7 -19   1   72.16    4.28
  -7 -20   1    3.20    0.96
   6 -20  -1   47.09    2.94
  -6 -20   1   47.46    3.27
  -5 -20   1  312.72    9.18
   5 -20  -1  365.44    8.78
   4 -20  -1   75.00    4.42
  -4 -20   1   56.68    4.54
   3 -20  -1   15.14    2.64
  -3 -20   1   11.69    2.68
  -2 -20   1  819.55   30.31
   2 -20  -1  743.53   29.95
  -2 -20   1  739.33   31.01
  -1 -20   1  198.36   10.76
  -1 -20   1  208.69   10.19
   1 -20  -1  186.95    9.50
   0 -20  -1   45.67    4.63
   0 -20   1   57.36    4.96
   0 -20  -1   48.47    4.06
   0 -20   1   54.21    5.27
   1 -20   1  297.70   13.84
   1 -20   1  325.17   13.74
   2 -20   1  199.11    9.45
   2 -20   1  174.47    9.26
  -3 -20  -1    2.83    1.50
   3 -20   1    5.13    2.39
   3 -20   1    2.36    1.97
   3 -20   1    3.20    1.98
   4 -20   1  420.36   16.43
   4 -20   1  439.82   16.48
   4 -20   1  436.32   16.53
   5 -20   1  192.37    8.83
   5 -20   1  165.86    8.42
   6 -20   1    4.72    1.77
   6 -20   1    3.39    1.39
   7 -20   1    4.91    1.19
   6 -21  -1   69.40    3.94
  -6 -21   1   81.63    4.35
  -5 -21   1    5.38    1.69
   5 -21  -1    6.48    1.72
  -4 -21   1  126.69    7.86
   4 -21  -1  164.59    7.85
  -3 -21   1   59.32    5.08
   3 -21  -1   73.31    4.93
   2 -21  -1  161.14    8.61
  -2 -21   1  154.92    9.22
  -2 -21   1  177.79    8.67
  -1 -21   1   24.68    3.42
  -1 -21   1   24.24    2.95
   0 -21   1  253.34   13.11
   0 -21   1  289.69   12.93
   1 -21   1   54.37    4.81
   1 -21   1   51.13    4.42
   2 -21   1  154.76    8.92
   2 -21   1  156.34    9.01
   2 -21   1  170.75    8.93
   3 -21   1  703.91   28.33
   3 -21   1  742.37   28.77
   3 -21   1  702.78   28.61
   4 -21   1  109.37    6.55
   4 -21   1   91.07    5.95
   5 -21   1    0.37    1.65
   5 -21   1    1.16    1.26
   6 -21   1  112.72    5.84
  -5 -22   1  254.98   11.06
   5 -22  -1  261.80   10.80
   4 -22  -1   63.31    4.12
  -4 -22   1   49.11    4.06
  -3 -22   1   71.68    5.31
   3 -22  -1   84.62    5.17
  -2 -22   1  237.87   11.98
   2 -22  -1  257.00   11.52
  -1 -22   1    5.32    1.74
   1 -22  -1    7.12    2.03
  -1 -22   1    7.93    2.37
   0 -22   1   31.58    3.29
   0 -22   1   30.69    3.64
   1 -22   1  308.90   14.47
   1 -22   1  315.36   13.94
   2 -22   1  110.84    7.11
   2 -22   1  118.27    6.82
   2 -22   1  122.97    7.25
   3 -22   1    0.75    1.43
   3 -22   1    0.86    1.66
   3 -22   1    1.89    1.99
   4 -22   1   56.98    4.31
   4 -22   1   48.43    3.73
   5 -22   1  246.50   10.94
   6 -22   1   67.78    3.74
  -5 -23   1   13.23    1.49
   4 -23  -1  155.05    7.06
  -4 -23   1  142.85    7.23
  -3 -23   1  226.45   11.34
   3 -23  -1  286.20   11.39
  -2 -23   1   -1.51    1.58
   2 -23  -1    0.11    1.42
  -1 -23   1   45.56    4.09
   1 -23  -1   45.77    3.69
   0 -23   1  418.59   17.95
   1 -23   1  127.24    7.41
   2 -23   1  241.13   11.27
   2 -23   1  219.48   10.90
   3 -23   1  184.33    9.33
   3 -23   1  204.27    9.66
   4 -23   1   93.99    5.55
   5 -23   1    9.71    1.67
  -4 -24   1   27.64    2.15
   3 -24  -1    9.85    1.60
  -3 -24   1    7.81    1.55
   2 -24  -1  231.08    9.73
  -2 -24   1  207.46    9.99
   1 -24  -1  165.47    7.80
  -1 -24   1  160.01    8.22
   0 -24   1    8.16    2.06
   0 -24  -1    7.55    1.72
   1 -24   1  114.96    6.67
   1 -24   1  113.53    6.44
   2 -24   1  155.87    7.87
   2 -24   1  140.41    7.44
   3 -24   1   16.45    2.35
   4 -24   1  118.04    5.97
  -2 -25   1   12.09    1.64
  -1 -25   1  164.28    7.50
   1 -25  -1  151.34    6.89
   0 -25   1  224.49    9.01
   0 -25   1  189.39    8.29
   1 -25   1   35.25    3.12
   1 -25   1   26.23    2.60
   2 -25   1    1.14    1.44
   3 -25   1   40.15    2.97
  -1 -26   1  156.00    7.03
   0 -26   1    6.82    1.51
   1 -26   1   77.43    4.30
 -10   0   2   64.80    3.67
 -10   0   2   67.00    3.68
   9   0  -2   22.13    2.72
  -9   0   2   18.99    2.10
  -9   0   2   18.20    2.12
   9   0  -2   16.02    1.86
   8   0  -2  180.10    9.26
   8   0  -2  163.93    8.02
  -8   0   2  167.79    8.18
  -8   0   2  148.85    8.41
   8   0  -2  178.68    8.65
   8   0  -2  187.07    8.60
  -8   0   2  164.66    8.22
   7   0  -2  873.41   30.11
   7   0  -2  751.98   29.54
   7   0  -2  806.99   31.08
  -7   0   2  786.10   29.72
  -7   0   2  809.51   29.98
   7   0  -2  710.98   31.39
  -7   0   2  743.06   30.23
  -6   0   2  319.36   13.22
   6   0  -2  316.38   13.11
   6   0  -2  316.67   14.28
  -6   0   2  330.64   13.43
  -6   0   2  302.04   13.62
   6   0  -2  308.31   15.21
  -5   0   2 1443.88   56.05
   5   0  -2 1477.07   58.02
  -5   0   2 1558.43   55.65
  -4   0   2 1131.20   41.23
  -3   0   2  845.30   30.83
  -2   0   2 1145.21   40.78
  -1   0   2  959.80   33.49
  -1   0   2  929.82   33.49
   0   0   2 1429.12   49.99
   0   0   2 1423.61   50.01
  -1   0  -2 4291.42  148.26
   1   0   2 4276.64  148.44
   1   0   2 4238.06  148.37
   2   0   2 1001.92   35.60
   3   0   2 1211.29   43.24
   4   0   2  433.58   16.82
   5   0   2  262.30   11.53
   5   0   2  259.64   11.16
   5   0   2  263.24   11.36
  -6   0  -2  732.51   28.61
   6   0   2  767.71   29.41
   6   0   2  800.37   30.04
   6   0   2  829.61   30.34
   6   0   2  760.33   29.77
   7   0   2  563.06   22.46
   7   0   2  566.33   22.42
  -7   0  -2  500.96   20.70
   7   0   2  567.59   22.02
   8   0   2  291.46   13.60
  -8   0  -2  280.74   12.10
  -9   0  -2  284.50   11.97
   9   0   2  367.88   13.68
  10   0   2   97.55    4.91
  10  -1  -2   37.94    2.64
 -10   1   2   34.85    2.40
 -10  -1   2   30.29    2.24
 -10  -1   2   35.85    2.43
  -9  -1   2  421.46   16.63
  -9  -1   2  390.51   16.53
  -9   1   2  386.63   16.51
   9   1  -2  397.32   16.42
   8   1  -2  427.15   17.64
   8  -1  -2  498.22   18.61
   8  -1  -2  410.83   17.45
   8  -1  -2  503.31   18.38
  -8  -1   2  451.62   17.99
   8  -1  -2  417.30   18.63
  -8  -1   2  419.45   18.31
  -8  -1   2  447.66   17.80
   8   1  -2  416.92   18.65
  -8   1   2  440.82   17.89
   7  -1  -2    6.75    1.99
  -7  -1   2    6.95    1.90
  -7  -1   2    6.18    1.63
   7   1  -2    4.71    2.15
   7  -1  -2    2.74    2.07
   7   1  -2    3.81    1.46
  -7  -1   2    3.29    1.38
  -7   1   2    2.87    1.43
   7  -1  -2    3.29    1.37
   7  -1  -2    8.07    1.89
   7   1  -2    7.05    2.08
   6   1  -2  695.41   26.40
   6  -1  -2  656.24   26.17
   6   1  -2  727.29   27.81
   6   1  -2  646.20   28.44
  -6  -1   2  720.27   26.57
   6  -1  -2  654.17   28.64
  -6  -1   2  660.34   26.93
  -6   1   2  744.91   26.73
  -6  -1   2  736.44   26.80
   6  -1  -2  707.56   27.61
   5   1  -2  824.14   30.45
  -5  -1   2  825.42   30.52
   5   1  -2  797.42   32.85
  -5  -1   2  875.77   30.89
  -5  -1   2  775.04   30.93
   4   1  -2   24.68    3.61
  -4  -1   2   28.18    2.60
  -3   1   2 1096.84   57.68
  -3  -1   2 1560.15   52.53
  -2  -1   2 4743.13  165.23
  -1  -1   2 1338.19   46.98
  -1  -1   2 1329.96   46.94
   0  -1   2 1753.91   60.92
   0  -1   2 1699.03   60.93
   0   1  -2 1820.92   61.85
  -1   1  -2 2505.75   93.75
   1  -1   2 2639.41   93.92
   1  -1   2 2880.79   93.68
   1  -1   2 2710.55   93.86
   2  -1   2 1912.67   62.80
   2  -1   2 1749.05   62.08
   3  -1   2   12.07    0.85
   3  -1   2   15.66    1.53
   4  -1   2  864.99   29.47
   4  -1   2  768.05   28.28
   5  -1   2  867.35   32.87
   5  -1   2  880.20   32.74
   5  -1   2  877.10   32.52
   6  -1   2   14.61    2.28
  -6  -1  -2   14.95    1.75
   6  -1   2   14.06    2.32
   6  -1   2   15.99    2.71
   6   1   2   15.27    2.55
   6   1   2   11.92    2.32
  -6   1  -2   12.81    1.73
   6  -1   2   13.67    2.18
   7   1   2  150.23    8.26
   7  -1   2  159.04    8.05
   7   1   2  154.75    8.32
   7  -1   2  140.59    8.14
   7  -1   2  158.47    8.36
  -7   1  -2  135.95    6.94
  -7  -1  -2  138.73    6.80
  -8   1  -2  463.83   19.21
   8   1   2  514.40   20.90
   8  -1   2  559.00   21.23
  -8  -1  -2  463.92   19.08
   8  -1   2  587.75   21.04
   8  -1   2  514.72   20.93
   9  -1   2  134.84    7.24
  -9   1  -2  129.81    6.13
  10  -1   2   25.79    2.11
  10  -1   2   29.12    2.34
  10  -2  -2  260.07    9.75
  10   2  -2  247.24    9.62
 -10  -2   2  231.11    9.35
 -10  -2   2  206.53    9.18
 -10   2   2  215.22    9.33
  -9  -2   2    8.22    1.58
  -9   2   2   10.50    1.70
   9  -2  -2    9.10    2.03
   9   2  -2   12.87    1.81
  -9  -2   2   11.79    1.69
  -8   2   2  175.47    9.39
   8   2  -2  185.48    8.99
   8  -2  -2  181.13    8.74
  -8  -2   2  204.02    9.15
  -8  -2   2  183.92    9.51
   8   2  -2  198.45    9.42
   8  -2  -2  212.50    9.72
  -8  -2   2  195.63    9.21
  -8   2   2  198.86    9.20
   8  -2  -2  185.28    9.82
   7   2  -2  590.59   23.50
   7  -2  -2  551.37   25.30
  -7   2   2  596.31   24.12
   7  -2  -2  606.46   24.67
   7   2  -2  605.34   24.86
   7  -2  -2  690.92   24.07
   7   2  -2  654.54   23.76
   7  -2  -2  544.45   23.06
   7   2  -2  565.00   25.22
  -7  -2   2  590.58   24.19
  -7  -2   2  633.90   23.88
  -7   2   2  615.41   23.63
  -7  -2   2  648.05   23.76
  -7   2   2  601.46   23.48
  -6   2   2  392.98   15.24
  -6  -2   2  403.85   15.38
   6   2  -2  362.58   16.29
   6  -2  -2  369.59   17.43
   6  -2  -2  325.74   14.67
   6  -2  -2  376.97   16.18
  -6   2   2  347.08   15.48
   6   2  -2  394.40   15.27
  -6  -2   2  403.73   15.59
  -6  -2   2  369.07   15.76
   6   2  -2  355.59   17.10
   5   2  -2  101.84    7.08
  -5  -2   2  111.05    5.58
   5   2  -2  104.60    5.33
  -5   2   2  101.26    5.19
  -5   2   2   87.27    5.40
  -5  -2   2   98.95    5.22
  -5  -2   2   93.68    5.58
  -4   2   2 1532.01   55.37
  -4  -2   2 1577.96   55.59
  -3   2   2 1180.82   41.72
  -3  -2   2 1139.17   41.76
  -2  -2   2   71.40    3.62
  -2   2   2   73.19    3.59
   2   2  -2   78.37    5.25
  -1  -2   2 2853.05   98.54
  -1  -2   2 2866.90   98.61
   1   2  -2 2655.41   99.93
  -1   2   2 2729.51   98.52
  -1   2   2 2932.74   98.62
   0   2   2 3903.03  138.26
   0  -2   2 4277.86  138.67
   0   2   2 3840.07  138.24
   0  -2   2 3949.20  138.28
   0  -2   2 3962.11  138.25
   0   2  -2 4162.16  139.13
   1  -2   2  484.02   16.64
   1  -2   2  468.27   16.77
   1   2   2  462.36   16.75
  -1   2  -2  421.25   16.70
   1  -2   2  470.70   16.69
   1   2   2  460.96   16.67
   2  -2   2  835.21   28.78
   2  -2   2  782.91   28.39
   2   2   2  807.07   28.74
   3  -2   2  830.14   27.42
   3   2   2  791.86   27.29
   4  -2   2  530.55   19.53
   4  -2   2  552.97   20.36
   4   2   2  521.22   20.19
   5   2   2  483.19   18.83
   5  -2   2  473.56   18.49
   5  -2   2  507.48   19.38
   5   2   2  454.88   22.07
   5   2   2  455.97   18.34
   5  -2   2  473.35   18.68
   5   2   2  474.41   18.63
  -5   2  -2  451.57   17.94
   6  -2   2  638.02   24.08
   6   2   2  602.54   23.13
   6  -2   2  580.87   23.45
  -6   2  -2  541.04   22.35
   6  -2   2  589.75   23.19
   6   2   2  589.34   23.34
   6   2   2  623.65   23.92
   7   2   2  621.94   24.17
   7  -2   2  603.48   24.13
   7   2   2  613.89   23.96
  -7  -2  -2  559.50   22.19
   7   2   2  595.72   23.51
  -7   2  -2  544.08   22.51
   7  -2   2  634.05   24.36
   7  -2   2  610.06   23.73
   8  -2   2   11.36    2.40
   8   2   2   10.66    2.06
  -8   2  -2   13.49    1.70
   8  -2   2   13.75    2.36
   8  -2   2   12.46    2.41
  -9   2  -2  133.54    6.46
   9  -2   2  147.09    7.64
 -10  -2  -2  332.30   12.58
  10  -2   2  384.59   13.31
  10  -2   2  376.32   13.12
  10   2   2  367.61   13.15
  10   2   2  348.34   12.90
 -10  -3   2   31.52    2.24
  10   3  -2   33.50    2.39
  10  -3  -2   40.10    2.59
 -10   3   2   31.83    2.28
 -10   3   2   32.68    2.30
   9  -3  -2  282.41   10.59
   9   3  -2  268.42   10.31
   9   3  -2  170.02    8.56
   9  -3  -2  176.44    9.21
  -9   3   2  196.99    8.82
  -9   3   2  187.92    8.75
  -9  -3   2  194.41    8.77
  -9  -3   2  180.78    8.71
   8   3  -2  192.02    8.74
   8   3  -2  162.69    8.35
  -8  -3   2  181.92    8.49
   8  -3  -2  212.01    9.14
  -8   3   2  188.23    8.54
  -8  -3   2  173.26    8.49
  -8   3   2  149.83    8.57
  -8  -3   2  161.02    8.76
  -8   3   2  169.53    8.39
   8  -3  -2  167.16    9.10
   8   3  -2  192.80    8.86
   8  -3  -2  190.84    9.00
   7  -3  -2  105.93    5.72
   7   3  -2  103.43    5.51
   7  -3  -2   76.55    6.52
  -7   3   2   93.10    5.31
   7   3  -2   83.16    6.48
  -7  -3   2   97.43    5.40
  -7   3   2   81.40    5.53
  -7  -3   2   82.98    5.59
   7   3  -2   84.48    5.26
  -7  -3   2   96.04    5.53
   7  -3  -2   98.92    6.25
  -6  -3   2  241.04   10.20
   6   3  -2  214.52   11.03
   6   3  -2  226.86   10.07
  -6  -3   2  236.11   10.37
  -6   3   2  206.77   10.31
  -6  -3   2  217.94   10.54
   6   3  -2  221.03   11.92
   6  -3  -2  241.91   11.08
  -6   3   2  224.80    9.95
  -5   3   2 1286.84   50.65
  -5  -3   2 1449.78   50.57
  -5  -3   2 1355.97   50.99
  -5   3   2 1529.29   50.78
   5   3  -2 1405.55   52.89
  -5  -3   2 1490.16   50.92
   5   3  -2 1432.17   50.57
  -5   3   2 1411.29   50.39
   5   3  -2 1384.39   51.69
  -4   3   2  642.93   23.33
  -4  -3   2  594.39   23.38
  -3   3   2 1969.21   66.87
  -3  -3   2 1888.21   66.99
  -2  -3   2 1441.37   49.93
   2   3  -2 1334.43   51.51
  -2   3   2 1404.74   49.78
  -1  -3   2  193.17    7.40
  -1   3   2  189.22    7.34
   1   3  -2  176.14    8.52
   0   3   2 1931.44   69.75
   0  -3   2 2096.84   70.23
   0   3  -2 1979.45   70.61
   0  -3   2 2004.25   69.79
   0   3   2 1993.23   69.79
   0  -3   2 2017.93   69.82
  -1   3  -2  803.18   30.51
   1  -3   2  901.10   30.44
   1   3   2  891.09   30.41
  -1  -3  -2  792.05   29.84
   1   3   2  914.69   30.35
   1  -3   2  913.88   30.47
   1  -3   2  903.52   30.34
   2  -3   2 3028.33  104.19
   2   3   2 2970.87  104.15
   2  -3   2 2958.54  104.07
   3   3   2    5.69    1.07
   3  -3   2    4.68    0.99
   3  -3   2    3.19    0.73
   4  -3   2  774.37   28.88
   4   3   2  790.40   29.37
   4  -3   2  840.29   29.57
   5   3   2 1289.23   46.14
   5   3   2 1214.46   45.74
   5  -3   2 1217.14   45.69
   5   3   2 1405.35   46.73
   5  -3   2 1202.10   45.88
   5   3   2 1258.81   50.28
   5  -3   2 1327.07   46.65
   5   3   2 1202.45   45.55
   6  -3   2   55.98    4.47
   6   3   2   55.10    4.38
   6  -3   2   50.27    4.06
   6   3   2   51.35    3.93
  -6   3  -2   51.86    3.44
   6   3   2   54.21    4.28
   6   3   2   43.96    3.59
   6  -3   2   46.48    3.74
   7   3   2  420.06   16.39
   7  -3   2  377.66   16.68
  -7   3  -2  339.20   15.25
   7   3   2  410.21   16.63
   7  -3   2  375.97   16.78
   7   3   2  377.46   16.63
   7  -3   2  398.22   16.47
   8   3   2   66.99    4.65
  -8   3  -2   56.70    3.77
   8  -3   2   68.63    4.85
   8  -3   2   65.38    4.93
   9  -3   2  173.92    8.63
   9   3   2  189.46    8.51
   9  -3   2  195.72    8.77
  -9   3  -2  162.09    7.55
  10   3   2    2.28    1.63
  10  -3   2    3.54    1.15
  10   3   2    2.11    0.99
 -10   3  -2    1.58    0.58
  10  -3   2    2.35    0.90
 -10  -3  -2    0.31    0.64
 -10   3  -2    1.30    0.77
  10   3   2    2.30    0.87
  10  -3   2    2.68    1.44
  10   4  -2  152.89    6.26
  10  -4  -2  159.69    6.42
 -10   4   2  143.35    6.10
  10   4  -2  122.05    5.86
 -10  -4   2  137.55    6.01
 -10   4   2  126.97    6.02
   9   4  -2  190.32    8.80
   9  -4  -2  278.18   10.33
   9   4  -2  255.00    9.86
  -9  -4   2  174.73    8.69
  -9   4   2  197.75    8.83
  -9   4   2  190.71    8.82
  -9  -4   2  196.36    8.83
   9  -4  -2  173.53    9.20
  -8   4   2  147.56    7.33
   8   4  -2  146.59    7.55
   8  -4  -2  181.12    8.15
   8   4  -2  164.54    7.72
   8   4  -2  137.37    7.32
  -8  -4   2  150.37    7.40
   8  -4  -2  139.04    7.98
  -8  -4   2  158.45    7.66
  -8   4   2  129.50    7.61
  -8  -4   2  130.94    7.67
   8  -4  -2  177.50    8.20
  -7   4   2 1414.10   52.40
   7  -4  -2 1651.42   53.15
   7   4  -2 1532.15   52.59
   7   4  -2 1363.65   52.43
   7  -4  -2 1718.92   53.73
  -7  -4   2 1514.23   52.65
   7   4  -2 1372.43   54.52
  -7  -4   2 1413.03   53.21
  -7   4   2 1259.80   52.73
   7  -4  -2 1379.68   53.47
  -7  -4   2 1453.66   52.78
   7  -4  -2 1220.56   54.27
   6   4  -2   45.01    4.70
   6   4  -2   57.27    3.81
  -6  -4   2   53.28    3.66
  -6   4   2   56.20    3.68
  -6  -4   2   55.83    3.91
  -6   4   2   49.89    3.81
  -6  -4   2   50.87    3.97
  -6   4   2   54.27    3.71
   6  -4  -2   50.25    4.25
  -5   4   2  148.27    6.86
   5   4  -2  163.92    7.25
  -5  -4   2  154.13    7.07
  -5   4   2  127.32    7.03
  -5  -4   2  138.57    7.30
   5   4  -2  144.82    8.84
  -5  -4   2  150.52    7.30
  -5   4   2  164.92    7.23
  -4  -4   2  857.87   33.66
  -4   4   2  920.70   33.54
   3   4  -2 1190.68   43.92
  -3  -4   2 1127.97   41.98
  -3   4   2 1189.73   41.87
  -2   4   2  838.46   30.67
  -2  -4   2  893.19   30.90
   2   4  -2  819.70   32.40
  -1   4   2  883.72   31.77
  -1  -4   2  911.62   32.52
  -1  -4   2  925.11   31.90
   1   4  -2  835.85   33.07
   0   4  -2 4617.77  156.01
   0  -4   2 4460.09  154.93
   0  -4   2 4725.77  155.53
   0   4   2 4449.42  154.98
   0  -4   2 4448.87  154.97
   0   4   2 4288.66  154.91
   1  -4   2    5.60    0.72
   1   4   2    6.52    0.78
   1  -4   2    6.85    0.87
   1   4   2    5.72    0.82
  -1   4  -2    6.59    1.15
  -1  -4  -2    5.30    0.58
   1  -4   2    7.18    1.01
   2  -4   2 3847.02  137.53
   2   4   2 3886.26  137.38
   2  -4   2 4099.34  137.44
   3  -4   2 2115.39   69.08
   3   4   2 2001.68   68.92
   4  -4   2  544.64   20.80
   4   4   2  545.91   21.00
   4  -4   2  581.51   21.25
   5   4   2   33.13    2.98
   5   4   2   30.26    3.09
   5  -4   2   28.87    3.10
   5   4   2   29.11    4.90
   5  -4   2   35.44    2.99
   5   4   2   36.13    2.93
   5  -4   2   34.25    2.79
   5   4   2   30.17    2.62
   6   4   2  619.09   23.68
   6   4   2  595.14   23.78
   6   4   2  606.84   23.42
   6  -4   2  611.06   24.03
   6  -4   2  598.39   23.71
   6  -4   2  561.92   23.14
  -6   4  -2  539.37   22.45
   6   4   2  621.18   23.18
   7  -4   2  861.81   32.71
   7   4   2  892.65   31.93
   7   4   2  849.64   32.11
   7  -4   2  838.22   32.41
  -7   4  -2  761.78   30.97
   7  -4   2  816.69   31.95
   8   4   2    9.34    2.04
   8  -4   2    5.12    2.06
  -8   4  -2    9.00    1.56
   8  -4   2    6.94    2.01
   9  -4   2  102.80    5.92
   9   4   2  110.14    5.69
   9  -4   2  116.73    5.99
  10  -4   2   13.46    1.46
  10   4   2   13.99    1.50
 -10  -4  -2   12.39    1.21
  10  -4   2   15.17    1.64
  10   4   2   11.98    1.31
  10   4   2   12.30    2.27
 -10   4  -2   10.21    1.05
  10  -4   2   13.05    1.95
 -10   4  -2   12.42    1.27
  10   5  -2   19.13    1.64
 -10  -5   2   19.92    1.62
 -10   5   2   20.36    1.64
  10  -5  -2   22.27    1.85
  10   5  -2   20.75    1.74
 -10   5   2   20.91    1.70
  -9   5   2  305.65   12.68
   9   5  -2  281.31   12.61
   9  -5  -2  284.01   13.18
  -9  -5   2  313.77   12.73
  -9  -5   2  277.89   12.55
   8  -5  -2  190.75    8.42
   8   5  -2  178.64    7.94
   8  -5  -2  141.99    8.14
  -8   5   2  135.03    7.75
  -8  -5   2  163.26    7.67
  -8  -5   2  154.60    7.73
  -8   5   2  149.99    7.46
   8   5  -2  148.17    7.56
  -8  -5   2  145.08    7.98
   7  -5  -2   85.03    5.09
   7   5  -2   76.08    4.65
   7   5  -2   71.11    4.70
   7   5  -2   81.13    4.94
   7  -5  -2   94.11    5.43
  -7  -5   2   81.33    4.79
  -7   5   2   73.75    4.54
  -7  -5   2   77.98    4.94
   7  -5  -2   74.64    5.40
   7   5  -2   65.06    5.75
  -7   5   2   68.59    4.86
  -7  -5   2   77.13    5.17
  -7   5   2   76.93    4.74
   7  -5  -2   62.18    5.91
   6   5  -2  537.48   23.37
  -6  -5   2  533.55   21.69
  -6   5   2  490.75   21.29
   6  -5  -2  538.03   21.96
  -6   5   2  554.50   21.13
  -6  -5   2  560.56   21.46
  -6  -5   2  561.75   21.19
   6   5  -2  549.74   21.19
  -6   5   2  529.61   20.87
  -5  -5   2 1175.93   41.26
  -5   5   2 1119.84   40.94
  -5   5   2 1069.28   41.34
   5  -5  -2 1133.36   41.97
   5   5  -2 1191.98   43.87
  -5  -5   2 1102.65   41.75
  -5   5   2 1242.70   41.44
  -5  -5   2 1100.02   41.40
   5   5  -2 1118.53   41.28
  -4  -5   2    1.77    1.16
  -4   5   2    3.84    1.17
   4   5  -2   -0.50    1.95
  -4   5   2   -0.66    5.87
   3   5  -2  232.36   11.39
  -3   5   2  246.70    9.55
  -3  -5   2  225.51    9.66
   2   5  -2 2286.34   85.02
  -2  -5   2 2465.60   83.37
  -2   5   2 2329.06   83.12
   1   5  -2 1007.51   37.53
  -1   5   2 1001.91   35.90
  -1  -5   2  952.60   36.65
  -1  -5   2 1071.79   36.06
   0   5  -2   50.72    3.34
   0   5   2   53.59    2.49
   0  -5   2   51.60    2.42
   0  -5   2   50.70    2.91
   0  -5   2   51.83    2.46
   0  -5  -2   53.53    2.64
   0   5   2   47.81    2.38
   1  -5   2  134.91    5.23
   1   5   2  128.30    5.18
  -1  -5  -2  117.71    4.95
  -1   5  -2  116.09    5.61
   1  -5   2  130.89    5.10
   1  -5   2  129.20    5.54
   1   5   2  124.18    5.07
   2  -5   2 2142.82   80.61
   2  -5   2 2297.60   80.31
   2   5   2 2209.66   80.24
  -2  -5  -2 2439.69   80.06
   3  -5   2    0.98    0.81
   3  -5   2    0.67    0.77
   3   5   2    1.02    0.76
   4   5   2 1462.17   51.66
   4  -5   2 1390.17   51.46
   4  -5   2 1512.10   51.75
   4   5   2 1386.07   51.37
   5   5   2 1910.54   64.68
   5   5   2 1802.79   69.91
   5  -5   2 1795.92   65.01
   5   5   2 1743.37   63.98
   5  -5   2 1723.75   64.13
   5  -5   2 1798.21   64.55
   5  -5   2 1795.89   64.11
   5   5   2 1772.44   64.22
   6   5   2  284.09   12.02
   6  -5   2  262.69   12.18
   6  -5   2  231.20   11.23
   6  -5   2  249.05   11.70
   6   5   2  265.91   11.29
  -6   5  -2  242.34   10.89
   6   5   2  253.48   11.42
   7   5   2  426.35   16.92
   7  -5   2  377.26   16.25
   7  -5   2  361.97   16.51
   7   5   2  398.13   16.35
   7  -5   2  376.38   16.83
   7   5   2  399.36   16.09
  -7   5  -2  349.68   15.40
   8   5   2  249.37   10.79
   8  -5   2  246.03   11.02
   8  -5   2  237.82   11.31
   9  -5   2   73.28    4.72
   9  -5   2   74.73    4.57
  -9   5  -2   67.25    3.85
   9   5   2   76.09    4.39
  10   5   2   23.76    1.82
 -10  -5  -2   20.95    1.49
  10   5   2   20.87    1.64
  10  -5   2   27.15    1.92
  10  -5   2   28.75    2.06
  10   5   2   16.04    2.37
 -10   5  -2   19.14    1.47
 -10   5  -2   25.09    1.68
  10  -5   2   27.97    2.59
  10   6  -2  194.08    7.49
  10   6  -2  167.13    7.42
 -10  -6   2  179.10    7.30
 -10   6   2  172.50    7.34
  10  -6  -2  207.26    7.68
  -9  -6   2    9.52    1.46
   9  -6  -2   10.00    1.94
  -9   6   2    8.15    1.42
   9   6  -2    8.72    1.58
   9  -6  -2   12.06    1.88
   9   6  -2   11.76    1.72
   8   6  -2   30.45    2.96
   8  -6  -2   45.44    3.60
   8   6  -2   39.60    3.21
  -8  -6   2   35.44    2.93
  -8   6   2   38.16    2.98
  -8  -6   2   37.15    3.11
   8  -6  -2   34.06    3.50
  -8   6   2   36.07    3.00
   7   6  -2  124.93    8.57
   7  -6  -2  173.94    7.93
   7   6  -2  156.43    7.35
   7   6  -2  138.39    7.35
   7   6  -2  143.39    7.40
   7  -6  -2  173.35    8.22
  -7   6   2  144.03    7.21
  -7  -6   2  156.88    7.48
   7  -6  -2  138.02    7.98
  -7   6   2  136.16    7.58
  -7  -6   2  140.01    7.78
  -7  -6   2  143.92    7.54
  -7   6   2  145.07    7.35
   6  -6  -2  600.44   21.07
   6   6  -2  505.58   20.62
  -6  -6   2  529.78   21.30
   6  -6  -2  512.42   21.38
   6   6  -2  542.70   20.41
  -6   6   2  544.49   20.64
  -6   6   2  503.20   20.28
  -6   6   2  473.16   20.71
  -6  -6   2  517.13   20.90
   6   6  -2  501.39   22.79
  -6  -6   2  543.76   20.66
   5   6  -2  658.57   24.43
  -5  -6   2  638.96   24.77
  -5  -6   2  652.61   24.21
  -5   6   2  625.32   23.87
   5  -6  -2  622.31   24.84
  -5   6   2  620.81   24.35
  -5  -6   2  592.37   24.36
  -5   6   2  690.89   24.39
   5   6  -2  704.57   27.08
   4   6  -2  910.48   32.40
  -4   6   2  928.48   32.27
   4   6  -2  960.03   34.89
  -3  -6   2 1560.93   56.44
   3   6  -2 1565.97   58.53
  -3   6   2 1681.46   56.26
   2   6  -2    4.71    2.05
  -2   6   2    5.89    0.95
  -2  -6   2    6.58    1.07
   1   6  -2 1318.63   47.52
  -1  -6   2 1275.58   46.55
  -1   6   2 1243.89   45.62
  -1  -6   2 1368.55   45.79
   0   6   2 1979.59   63.89
   0   6   2 1726.24   63.72
   0  -6   2 1854.44   63.82
   0  -6  -2 1726.05   64.12
   0   6  -2 1818.19   65.16
   0  -6   2 1827.57   64.58
   0  -6   2 1830.65   63.77
   1  -6   2  569.43   19.69
   1   6   2  547.82   19.68
   1  -6   2  562.71   20.40
  -1  -6  -2  529.64   19.73
  -1   6  -2  511.96   20.44
   2  -6   2 1700.23   59.22
   2  -6   2 1666.08   59.84
  -2  -6  -2 1678.75   59.07
   2   6   2 1820.75   70.89
   2   6   2 1671.27   59.16
   3  -6   2 1850.06   69.27
   3   6   2 1687.44   79.95
   3   6   2 1900.53   68.76
   4   6   2  593.94   21.26
   4   6   2  514.32   20.62
   4  -6   2  551.54   21.26
   4  -6   2  546.43   20.81
   4  -6   2  589.63   21.17
   4   6   2  539.27   20.81
   5   6   2   70.57    4.20
   5  -6   2   64.36    4.31
   5  -6   2   78.28    4.47
   5   6   2   72.17    4.57
   5   6   2   68.87    4.28
   5  -6   2   74.62    4.58
   5  -6   2   75.45    5.05
   6   6   2   41.44    3.57
   6  -6   2   40.65    3.92
  -6   6  -2   38.12    3.10
   6   6   2   39.82    3.22
   6  -6   2   31.15    3.20
   6   6   2   42.80    3.26
   6  -6   2   32.09    3.09
   7   6   2  138.92    7.47
   7   6   2  134.34    6.85
   7  -6   2  125.53    7.03
   7  -6   2  127.07    7.60
   7  -6   2  113.35    7.09
   7   6   2  125.24    6.94
  -7   6  -2  117.79    6.43
   8   6   2  148.94    7.65
   8  -6   2  129.82    7.62
   8   6   2  137.57    6.99
  -8   6  -2  123.08    6.52
   8  -6   2  137.49    7.30
   9  -6   2  177.89    7.94
   9   6   2  154.67    9.38
   9   6   2  153.68    7.25
   9   6   2  180.26    7.69
   9  -6   2  154.80    7.96
  -9   6  -2  147.27    7.08
   9  -6   2  191.16    9.52
   9  -6   2  178.43    7.82
 -10   6  -2   57.23    2.78
  10   6   2   54.96    3.89
 -10   6  -2   51.01    2.69
  10   6   2   53.00    2.72
  10  -6   2   73.36    4.06
  10   6   2   53.41    2.88
  10  -6   2   65.54    3.17
  10  -6   2   63.72    3.06
 -10  -6  -2   51.35    2.60
  10   7  -2   74.39    3.17
 -10   7   2   73.53    2.93
  10  -7  -2   66.62    3.33
 -10  -7   2   70.71    2.81
   9   7  -2  122.93    6.29
   9   7  -2  138.51    6.30
   9  -7  -2  119.94    6.62
  -9   7   2  124.53    6.11
  -9   7   2  129.80    6.30
  -9  -7   2  142.21    6.24
   8   7  -2   57.17    4.05
   8  -7  -2   87.14    5.14
   8   7  -2   78.82    4.61
  -8   7   2   58.62    3.90
  -8  -7   2   66.44    4.07
   8  -7  -2   57.73    4.52
  -8   7   2   62.74    4.05
  -8  -7   2   55.06    3.91
  -7  -7   2   15.50    2.38
   7   7  -2   24.25    3.40
   7  -7  -2   29.85    2.85
   7   7  -2   22.03    2.35
   7   7  -2   18.03    2.32
  -7   7   2   22.95    2.37
  -7  -7   2   19.41    2.42
   7  -7  -2   22.19    2.68
   7  -7  -2   18.29    2.77
  -7   7   2   16.68    2.32
  -7  -7   2   20.36    2.27
  -7   7   2   15.71    2.03
   7   7  -2   20.00    2.30
   6   7  -2 1040.64   40.73
   6   7  -2  755.28   46.55
   6  -7  -2 1207.93   38.57
   6   7  -2  967.97   38.04
   6  -7  -2 1000.02   38.84
  -6  -7   2 1094.62   38.15
  -6   7   2 1011.89   37.71
   6   7  -2 1036.88   37.70
  -6   7   2  930.34   38.08
  -6  -7   2 1058.17   38.78
  -6  -7   2  983.86   38.27
  -6   7   2 1063.33   38.08
   5   7  -2 1663.56   58.52
   5   7  -2 1572.25   55.55
  -5   7   2 1472.49   55.38
  -5  -7   2 1595.44   55.35
  -5   7   2 1551.56   54.99
   5   7  -2 1152.18   64.63
   5  -7  -2 1509.63   56.01
  -5  -7   2 1547.04   55.94
  -5  -7   2 1310.50   55.32
  -5   7   2 1750.46   55.60
   4   7  -2   25.20    2.41
  -4   7   2   25.68    2.19
  -4  -7   2   22.05    2.28
   4   7  -2   29.02    3.76
   3   7  -2  357.53   15.77
  -3   7   2  360.06   13.45
  -3  -7   2  342.24   13.68
  -2   7   2 2012.58   73.08
  -2  -7   2 2212.66   73.40
  -2  -7   2 2028.09   74.33
   1  -7  -2 1591.50   55.01
  -1   7   2 1461.99   53.92
   1   7  -2 1629.83   56.24
  -1  -7   2 1609.71   54.09
   0  -7  -2   27.16    1.96
   0  -7   2   30.25    1.68
   0  -7   2   27.58    2.24
   0   7   2   33.71    1.79
   0   7   2   26.19    1.58
   0   7  -2   26.07    2.66
   0  -7   2   29.34    1.64
   1   7   2 1511.73   52.78
  -1   7  -2 1426.47   53.87
   1  -7   2 1549.36   52.77
  -1  -7  -2 1472.55   53.05
   1  -7   2 1500.03   53.73
   2  -7   2  566.24   20.81
  -2  -7  -2  530.55   19.87
   2   7   2  567.88   30.61
   2  -7   2  565.94   19.87
   2   7   2  525.29   19.76
   3  -7   2   90.38    4.98
   3  -7   2   98.50    4.51
   3   7   2   88.11    4.32
   3   7   2   95.60   12.79
   4   7   2 1024.36   36.35
   4   7   2  917.35   35.73
   4  -7   2  986.45   35.95
   4   7   2  924.97   35.85
   4  -7   2  987.67   36.74
   4  -7   2 1047.89   36.88
   4  -7   2 1062.89   36.30
   4  -7   2  991.01   37.11
   4   7   2 1140.69   43.27
   5  -7   2  533.75   21.66
   5  -7   2  543.83   21.44
   5   7   2  530.25   21.19
   5  -7   2  585.92   22.16
   5   7   2  596.16   21.95
   5   7   2  548.44   21.41
   5  -7   2  574.69   22.45
   6  -7   2   10.92    1.95
   6  -7   2   12.52    2.04
   6  -7   2   10.98    2.44
   6   7   2   13.99    1.95
   6   7   2   14.35    2.04
  -6   7  -2    9.28    1.68
   6   7   2    9.41    2.13
   7  -7   2   95.18    5.92
   7  -7   2   89.77    6.36
   7   7   2  109.16    5.87
   7  -7   2   89.20    6.01
   7   7   2   99.33    5.82
  -7   7  -2   92.79    5.48
   8  -7   2  435.42   18.40
   8   7   2  468.16   18.19
   8  -7   2  437.31   17.78
   8   7   2  454.33   17.48
   9  -7   2   51.65    3.84
   9   7   2   54.80    4.88
   9  -7   2   58.87    3.50
   9   7   2   50.14    3.10
  -9   7  -2   48.91    3.08
   9   7   2   54.35    3.35
   9  -7   2   57.92    3.64
  10   7   2  111.63    5.88
 -10   7  -2  110.38    4.64
 -10   7  -2  112.58    4.78
 -10   8   2    5.42    0.86
  10   8  -2    4.56    0.89
  -9   8   2   36.38    2.48
   9   8  -2   33.42    2.64
   9   8  -2   39.45    2.59
   9  -8  -2   42.37    2.82
   9  -8  -2   33.04    2.90
  -9  -8   2   37.60    2.46
  -9   8   2   35.14    2.58
   8   8  -2  183.45    9.34
  -8   8   2  197.14    9.17
   8  -8  -2  194.69    9.96
  -8   8   2  190.38    9.22
  -8  -8   2  213.46    9.35
   7   8  -2  337.30   15.40
   7  -8  -2  456.43   16.23
   7   8  -2  410.50   15.48
  -7  -8   2  398.32   15.54
   7   8  -2  356.38   15.30
   7  -8  -2  338.71   16.11
  -7   8   2  366.58   15.21
  -7  -8   2  364.84   15.56
  -7   8   2  385.34   15.54
  -7  -8   2  372.28   16.01
   7  -8  -2  410.58   16.13
  -7   8   2  349.98   15.65
  -6  -8   2  203.76    8.92
   6  -8  -2  220.39    9.21
   6   8  -2  192.45    8.55
   6   8  -2  190.68    9.04
   6  -8  -2  221.59    9.56
  -6   8   2  181.77    8.50
   6  -8  -2  184.91    9.54
   6   8  -2  187.30   10.90
  -6   8   2  169.10    8.82
  -6  -8   2  190.27    9.34
  -6  -8   2  177.48    8.97
  -6   8   2  191.96    8.86
   5   8  -2  212.31    9.47
  -5   8   2  210.94    8.91
   5   8  -2  140.05   16.09
   5  -8  -2  211.59    9.90
  -5   8   2  194.20    9.18
   5   8  -2  224.16   11.83
  -5  -8   2  177.61    9.22
  -5   8   2  247.17    9.56
  -5  -8   2  208.75    9.17
  -5  -8   2  198.70    9.58
   4   8  -2 1087.59   37.97
   4   8  -2 1161.09   40.90
  -4   8   2 1082.45   37.55
  -4  -8   2 1102.94   38.71
  -3   8   2 1377.90   48.42
  -3  -8   2 1411.64   49.52
   3   8  -2 1452.79   51.49
  -3  -8   2 1311.62   48.66
  -2  -8   2  307.89   11.52
  -2   8   2  293.53   11.27
  -2  -8   2  285.94   12.53
   1  -8  -2  351.98   13.80
  -1  -8   2  356.67   12.78
  -1   8   2  333.40   12.65
   1   8  -2  371.56   15.14
   0   8  -2  860.91   32.74
   0  -8   2  875.85   30.95
   0   8   2  858.64   30.91
   0  -8   2  931.60   30.98
   0  -8   2  857.87   32.12
   0  -8  -2  824.13   31.61
   0   8   2  923.40   39.96
   1  -8   2  587.01   21.38
  -1   8  -2  567.11   22.76
   1  -8   2  597.90   22.60
   1   8   2  628.17   21.47
  -1  -8  -2  578.61   21.91
  -2  -8  -2    4.16    0.85
   2   8   2    2.36    7.04
   2  -8   2    5.12    1.34
   2  -8   2    3.74    0.77
   2   8   2    3.61    0.71
   3  -8   2 1227.94   43.86
   3  -8   2 1286.89   42.81
   3   8   2 1113.06   42.49
   3   8   2 1046.65   55.45
   4   8   2  380.37   14.51
   4  -8   2  370.01   14.97
   4  -8   2  375.40   15.16
   4  -8   2  354.27   15.18
   4   8   2  306.94   25.04
   4  -8   2  388.62   14.35
   4   8   2  331.93   13.87
   4   8   2  328.31   13.78
   5   8   2    5.05    1.63
   5  -8   2    5.58    1.83
   5   8   2    4.49    1.24
   5  -8   2    5.38    1.53
   5   8   2    4.05    1.12
   5  -8   2    5.56    1.38
   5  -8   2    4.10    1.32
  -6   8  -2 1171.95   44.28
   6   8   2 1314.58   44.43
   6  -8   2 1077.10   44.28
   6   8   2 1357.12   45.23
   6  -8   2 1200.86   45.66
   6  -8   2 1092.95   44.65
   6   8   2 1278.45   44.58
   7   8   2  351.36   14.34
   7   8   2  332.63   13.53
   7   8   2  332.13   13.79
   7  -8   2  340.47   14.93
  -7   8  -2  301.22   13.39
   7  -8   2  291.52   13.98
   7  -8   2  294.71   13.62
   8  -8   2   -0.14    1.64
   8   8   2   -0.36    1.07
   8  -8   2    0.22    1.31
   8   8   2   -0.35    1.53
   8   8   2    1.36    2.20
  -8   8  -2   -0.18    1.03
   9  -8   2  133.10    4.30
  -9  -8  -2  117.21    3.22
   9  -8   2  116.57    4.73
   9  -8   2  126.98    4.08
   9   8   2  122.67    6.17
  -9   8  -2  107.91    3.56
   9   8   2  130.60    3.92
  10   8   2   72.41    4.53
 -10   8  -2  102.44    4.00
  10   9  -2    7.48    0.96
 -10   9   2    7.95    0.89
   9  -9  -2  100.74    4.07
   9   9  -2  103.42    3.72
  -9   9   2  112.52    3.31
  -9  -9   2  106.16    3.10
  -9   9   2  104.81    3.61
   9  -9  -2  108.16    4.39
   8   9  -2  319.50   14.25
   8  -9  -2  313.92   14.75
  -8   9   2  323.31   14.09
  -8   9   2  346.69   13.98
  -8  -9   2  353.90   14.02
   7   9  -2  469.70   19.84
   7  -9  -2  603.53   20.57
   7   9  -2  566.61   19.87
  -7   9   2  433.87   19.73
   7   9  -2  484.53   19.53
  -7   9   2  488.61   19.45
  -7  -9   2  518.62   19.70
  -7   9   2  500.19   19.77
   7  -9  -2  552.81   23.26
   7  -9  -2  454.75   20.45
   6   9  -2  384.12   17.84
   6   9  -2  352.58   15.29
   6  -9  -2  409.42   15.47
   6   9  -2  386.81   14.88
   6   9  -2  383.82   15.06
   6  -9  -2  400.59   15.70
  -6  -9   2  384.26   15.16
  -6   9   2  386.72   15.22
  -6   9   2  344.51   14.70
  -6   9   2  335.08   15.12
  -6  -9   2  358.48   15.55
   6  -9  -2  342.63   15.84
   5   9  -2  111.64    6.11
   5  -9  -2  107.56    6.37
   5   9  -2  124.65    8.26
  -5   9   2  109.73    5.82
  -5  -9   2  100.20    5.96
  -5   9   2  123.57    6.00
   5   9  -2  116.87    5.55
  -5   9   2  121.14    5.61
  -4   9   2  282.35   27.43
   4  -9  -2  416.85   17.00
  -4   9   2  439.84   16.49
  -4   9   2  512.36   16.94
   4   9  -2  462.76   19.72
  -4  -9   2  441.01   17.67
  -4  -9   2  337.23   16.40
  -3  -9   2  454.02   17.73
  -3   9   2  445.42   16.45
  -3  -9   2  416.43   16.65
   3   9  -2  479.08   19.72
  -2   9   2  655.22   24.23
  -2  -9   2  653.43   25.85
  -2  -9   2  709.33   24.49
   2  -9  -2  671.22   25.98
   1  -9  -2  219.92    9.13
   1   9  -2  224.09   10.36
  -1  -9   2  206.01    7.78
  -1   9   2  195.56    7.69
   0   9  -2   60.18    4.29
   0  -9   2   56.91    3.74
   0  -9  -2   57.46    3.37
   0   9   2   69.93    9.05
  -1  -9  -2 2326.55   84.63
   1  -9   2 2368.50   85.42
  -1   9  -2 2230.56   85.60
   1  -9   2 2346.43   83.87
   1   9   2 2581.98   83.98
   2  -9   2  546.59   19.83
   2   9   2  550.20   19.82
   2  -9   2  574.26   21.46
  -2  -9  -2  521.05   20.23
   2   9   2  504.57   31.45
   3  -9   2    1.03    1.09
   3   9   2    0.73    3.43
   3   9   2   -1.51    7.05
   3  -9   2    4.47    0.90
   3   9   2    1.28    0.59
   3  -9   2    1.37    1.18
   4   9   2  326.81   26.03
   4   9   2  367.43   14.15
   4   9   2  357.03   16.44
   4   9   2  309.66   13.36
   4  -9   2  347.10   15.01
   4  -9   2  345.23   14.66
   4   9   2  330.19   13.52
   4  -9   2  394.87   14.06
   4  -9   2  353.05   15.42
   5   9   2  399.05   15.60
   5  -9   2  388.04   15.47
   5  -9   2  377.35   16.25
   5   9   2  378.60   15.08
   5  -9   2  409.30   16.64
   5  -9   2  369.00   15.07
   5   9   2  354.92   14.82
   6  -9   2   34.70    3.18
   6   9   2   51.70    3.83
   6   9   2   43.69    3.19
   6   9   2   37.32    5.08
  -6   9  -2   41.74    3.29
   6  -9   2   33.40    3.23
   6   9   2   41.31    3.24
   6  -9   2   46.06    4.25
   7   9   2  163.21    7.37
   7  -9   2  139.99    8.29
   7   9   2  163.69    8.07
   7  -9   2  132.71    7.30
  -7   9  -2  144.19    7.36
   7   9   2  152.63   10.17
   8  -9   2  124.47    7.09
   8   9   2  129.70    6.61
   8   9   2  120.10    5.89
   8  -9   2  104.19    5.87
  -8   9  -2  118.29    6.07
   8  -9   2  117.55    6.16
   8   9   2  138.77    8.62
   8   9   2  115.63    5.63
   9  -9   2   57.28    2.56
   9  -9   2   61.45    3.47
  -9   9  -2   51.93    2.44
   9   9   2   60.10    4.24
 -10   9  -2    7.43    0.77
 -10 -10   2   77.61    3.90
 -10  10   2   83.43    3.53
   9 -10  -2    2.16    1.15
  -9  10   2    2.23    0.87
   9  10  -2    0.91    0.90
  -8  10   2  427.60   15.09
   8  10  -2  401.05   15.58
   8 -10  -2  429.52   16.33
  -8  10   2  423.89   15.42
   8 -10  -2  389.57   16.26
   7  10  -2  122.63    6.70
  -7  10   2  125.00    6.23
   7 -10  -2  119.29    7.19
   7 -10  -2  137.28    9.16
  -7  10   2  116.87    6.42
   6 -10  -2   49.50    5.32
   6  10  -2   52.10    3.96
   6  10  -2   60.47    3.59
   6 -10  -2   50.70    4.25
  -6  10   2   56.00    3.52
  -6  10   2   57.78    3.76
   6  10  -2   46.25    5.06
   5  10  -2   17.79    3.50
  -5  10   2   18.01    1.97
   5 -10  -2   16.21    2.42
  -5  10   2   23.33    2.16
   4 -10  -2  701.25   28.72
   4 -10  -2  655.07   26.59
   4  10  -2  531.74   37.09
  -4  10   2  670.70   25.85
   4  10  -2  751.23   29.67
  -4  10   2  399.75   37.18
  -4  10   2  834.94   26.55
  -4 -10   2  694.66   27.34
   3  10  -2  973.68   35.18
  -3  10   2  922.43   34.20
   3 -10  -2  979.44   36.66
  -3  10   2 1030.05   37.35
   3  10  -2 1013.85   38.04
  -3 -10   2  945.61   35.65
  -2  10   2   18.51    1.31
  -2 -10   2   20.41    2.38
  -2 -10   2   22.65    2.33
  -1  10   2 1223.97   42.57
   1 -10  -2 1294.51   44.49
   1  10  -2 1452.16   46.33
   1  10  -2  704.65   47.54
  -1  10   2  951.09   57.07
   0 -10   2 1454.26   50.83
   0 -10  -2 1358.72   50.17
   0  10   2 1519.43   60.62
   0  10  -2 1470.01   51.71
  -1 -10  -2    9.01    1.31
   1 -10   2    9.83    1.77
   1  10   2   10.57    0.93
  -1  10  -2    8.95    1.90
   1  10   2    5.83    6.45
   2 -10   2  114.46    6.28
  -2 -10  -2   98.75    5.18
   2 -10   2  108.16    6.02
   2  10   2   96.80   13.30
   2  10   2  119.04    4.76
   3 -10   2 1219.12   42.61
   3  10   2 1157.93   42.44
   3 -10   2 1224.83   44.62
   3  10   2 1299.57   45.81
   3 -10   2 1147.24   44.30
   4  10   2   69.23    4.08
   4 -10   2   73.82    5.11
   4  10   2   62.20    5.60
   4  10   2   63.07   12.51
   4 -10   2   62.07    4.93
   4 -10   2   66.79    3.78
   4  10   2   61.94    3.56
   4 -10   2   63.98    4.56
   5 -10   2  180.81    9.42
   5  10   2  183.84    8.36
   5 -10   2  161.78    8.84
   5  10   2  165.16    7.58
   5  10   2  147.29   10.09
   5 -10   2  187.49   10.07
   5  10   2  167.00    7.71
   6  10   2  636.72   23.95
   6  10   2  586.96   23.02
   6  10   2  594.12   26.77
   6 -10   2  582.30   24.76
   6 -10   2  641.63   26.32
   7  10   2   18.55    2.49
   7 -10   2   13.90    1.98
   7  10   2   17.86    1.83
  -7  10  -2   17.92    2.25
   7  10   2   17.07    1.98
   7 -10   2   16.37    2.83
   7  10   2   16.88    3.66
   7 -10   2   21.35    3.84
   8  10   2   -0.20    1.30
   8  10   2   -0.21    0.49
   8  10   2   -0.20    2.01
  -8  10  -2    0.17    1.00
   8 -10   2   -0.13    1.53
   8 -10   2   -0.08    0.88
   8 -10   2    0.94    2.07
   9 -10   2   13.58    1.97
   9  10   2   12.97    2.28
  -9  10  -2   15.64    1.50
   9 -10   2   16.90    2.53
   9  11  -2   40.09    2.64
   9 -11  -2   37.80    2.77
  -9  11   2   45.52    2.58
   8  11  -2  145.44    6.95
   8 -11  -2  151.85    7.44
  -8  11   2  151.23    6.75
   7  11  -2  365.23   14.60
   7 -11  -2  353.44   15.19
  -7  11   2  395.55   14.45
   6  11  -2  118.26    8.13
   6 -11  -2  113.52    6.72
   6 -11  -2  126.37    8.65
  -6  11   2  118.95    6.00
   5 -11  -2  656.86   28.54
   5  11  -2  594.76   40.25
   5  11  -2  798.20   31.62
  -5  11   2  816.53   28.15
   4  11  -2  126.77    6.82
   4 -11  -2  129.28    8.37
   4  11  -2  151.01    9.22
   4 -11  -2  120.62    6.77
   4  11  -2   94.00   14.70
  -4  11   2  156.01    6.63
  -4 -11   2  130.38    7.37
   3  11  -2  642.24   23.93
   3 -11  -2  637.61   25.50
   3 -11  -2  580.11   23.59
   3  11  -2  646.95   26.63
  -3 -11   2  637.94   24.45
   2 -11  -2  342.68   14.27
  -2 -11   2  312.79   13.80
  -2 -11   2  316.97   13.51
   1 -11  -2  123.23    6.55
   1  11  -2  135.80    7.84
  -1 -11   2  124.21    6.46
   0  11  -2  287.29   13.00
   0 -11  -2  264.80   11.51
   0 -11   2  288.21   12.13
   0  11   2  271.90   19.32
   0 -11   2  273.17   11.74
  -1 -11  -2  889.61   34.14
   1  11   2  966.28   46.72
   1 -11   2  975.17   35.22
   1 -11   2  927.26   34.79
  -1  11  -2  954.88   35.71
   2 -11   2  395.99   16.01
  -2 -11  -2  348.71   14.55
   2 -11   2  342.46   15.36
   2  11   2  429.34   16.88
   3 -11   2   96.15    6.19
   3  11   2  102.97    6.95
   3 -11   2   97.06    6.10
   4 -11   2  215.54   10.56
   4  11   2  218.03    9.69
   4  11   2  216.56   12.04
   4 -11   2  252.80   11.74
   4  11   2  211.22   21.76
   4 -11   2  227.72   11.42
   5 -11   2  443.43   20.18
   5  11   2  474.40   18.85
   5 -11   2  465.27   19.86
   5  11   2  418.54   21.32
   5 -11   2  483.18   21.07
   6  11   2  432.70   16.92
   6 -11   2  418.53   18.09
   6  11   2  399.23   19.69
   6 -11   2  427.74   19.30
   7  11   2    2.09    1.41
   7 -11   2    2.82    2.05
   7  11   2    0.70    2.42
   7 -11   2    1.08    2.45
   8  11   2  455.72   18.35
   8 -11   2  517.96   20.95
   8  11   2  458.30   20.43
   8 -11   2  470.90   19.30
  -8  11  -2  465.26   18.25
   9 -11   2  126.50    6.19
  -9  11  -2  119.66    5.52
   9  11   2  123.70    6.59
   9 -12  -2   -0.41    0.85
   9  12  -2    0.21    0.81
  -9  12   2    0.22    0.57
  -8  12   2   83.40    4.32
   8  12  -2   78.78    4.53
   8 -12  -2   83.01    4.91
  -7  12   2  289.38   11.99
   7 -12  -2  285.71   12.92
   6  12  -2   64.22    5.99
   6 -12  -2   68.52    4.97
   6 -12  -2   75.20    6.69
   6  12  -2   61.56   11.54
  -6  12   2   77.17    4.38
   5 -12  -2  317.32   14.55
   5  12  -2  334.11   14.26
   5  12  -2  373.43   17.27
  -5  12   2  366.65   13.88
   4  12  -2  244.76   10.85
   4 -12  -2  247.14   12.76
   4  12  -2  264.89   13.49
   4  12  -2  205.90   21.10
   4 -12  -2  224.38   10.72
  -4 -12   2  238.72   11.38
   3  12  -2   58.66    3.86
   3  12  -2   48.95   11.33
   3 -12  -2   50.75    4.59
   3 -12  -2   46.71    3.52
   3  12  -2   44.87    4.94
  -3 -12   2   59.59    4.22
  -2 -12   2   -0.23    1.23
   2 -12  -2    0.56    1.19
  -2 -12   2    0.13    1.14
  -2  12   2    0.17    1.59
  -2  12   2    2.16    8.07
   1 -12  -2  389.07   16.51
  -1 -12   2  403.53   16.42
   0  12  -2  786.25   28.59
   0  12   2  737.00   37.02
   0 -12  -2  702.91   26.68
   0  12  -2  399.63   32.55
   0 -12   2  739.51   27.34
   0  12   2  485.69   37.38
   0 -12   2  719.38   26.89
  -1  12  -2  105.82    6.94
  -1 -12  -2  108.93    5.83
   1 -12   2  121.62    6.75
   1  12   2  105.24   13.45
   1 -12   2  106.00    6.21
   2 -12   2  214.47   10.33
  -2 -12  -2  192.71    8.96
   2 -12   2  210.81    9.98
   3 -12   2  690.35   26.68
   3 -12   2  604.63   25.59
   3  12   2  704.37   27.51
   3 -12   2  653.11   26.15
   4  12   2  193.45    8.75
   4 -12   2  194.30   10.16
   4 -12   2  226.44   11.13
   4  12   2  186.71   20.72
   4  12   2  200.70   11.46
   4 -12   2  189.92   10.49
   4 -12   2  194.25    9.83
   5 -12   2    6.59    2.26
   5  12   2    6.53    2.71
   5 -12   2   10.04    2.41
   5  12   2    9.66    1.75
   5 -12   2    8.57    2.25
   5 -12   2    8.38    2.53
   6  12   2  139.20    9.52
   6  12   2  144.72    7.31
   6 -12   2  145.02    8.41
  -6  12  -2  137.00    7.27
   6 -12   2  148.88    9.46
   7  12   2  296.41   12.32
   7 -12   2  276.50   13.31
   7  12   2  280.17   14.56
   7 -12   2  274.20   14.33
   8 -12   2    6.03    1.88
   8  12   2    4.49    2.00
   8 -12   2    4.21    2.15
   9 -12   2  204.26    8.33
  -9  12  -2  191.07    7.68
   9 -13  -2  153.33    6.72
   9  13  -2  175.38    6.87
  -9  13   2  165.57    6.49
   8 -13  -2   47.19    3.45
  -8  13   2   48.78    2.89
   7 -13  -2    0.24    1.40
  -7  13   2    0.08    0.80
   6  13  -2  210.31    9.97
   6 -13  -2  211.64   10.52
   6  13  -2  226.00   12.29
   6 -13  -2  241.41   13.07
  -6  13   2  227.98    9.62
   5  13  -2   97.43    5.78
   5 -13  -2   96.11    6.15
  -5  13   2  112.97    5.49
   5  13  -2  110.28    8.06
  -4 -13   2    0.28    1.45
   4  13  -2    1.96    7.43
   4  13  -2    1.44    1.31
   4  13  -2    1.00    2.01
   4 -13  -2    1.29    1.36
   4 -13  -2    0.87    1.63
  -4  13   2    5.11    8.26
   3  13  -2  114.32    6.16
   3 -13  -2  106.61    7.19
   3  13  -2  111.30    8.00
   3 -13  -2  109.19    6.02
  -3 -13   2  118.00    6.63
   3  13  -2   88.90   15.22
   2 -13  -2  984.51   38.71
  -2 -13   2  923.57   38.26
  -2 -13   2 1011.10   38.07
   1  13  -2   70.31    5.90
   1 -13  -2   68.73    4.83
  -1 -13   2   71.88    4.80
   0 -13   2  198.39   10.12
   0  13   2  199.03   17.34
   0  13   2  237.91   11.19
   0  13  -2  219.89   11.28
   0 -13   2  196.11    9.70
   0 -13  -2  193.67    9.61
   0 -13   2  209.37   10.09
   1 -13   2  811.94   31.67
  -1 -13  -2  774.04   30.93
   1 -13   2  842.39   32.22
  -1  13  -2  641.88   39.53
   1  13   2  784.53   43.67
   1  13   2  994.00   33.54
   1 -13   2  840.19   31.75
   2 -13   2  787.28   29.37
  -2 -13  -2  685.65   27.46
   2 -13   2  754.07   28.76
   2 -13   2  708.24   28.36
   3 -13   2   59.85    4.74
   3  13   2   60.21   13.02
   3 -13   2   64.03    5.22
   3  13   2   73.99    5.84
   3 -13   2   62.77    5.05
   4 -13   2  298.82   14.37
   4  13   2  318.14   15.76
   4 -13   2  291.60   13.98
   4 -13   2  337.14   15.40
   4  13   2  295.04   27.21
   4 -13   2  326.50   15.16
   5  13   2  217.54    9.74
   5  13   2  187.92   11.98
   5 -13   2  217.15   11.09
   5 -13   2  247.70   12.22
   5 -13   2  227.12   12.17
   5 -13   2  217.51   11.45
   6 -13   2    1.34    1.97
   6  13   2    0.99    1.17
   6  13   2   -0.95    2.23
  -6  13  -2    0.89    1.18
   6 -13   2    1.32    2.15
   7  13   2   59.69    3.85
   7 -13   2   58.09    4.77
  -7  13  -2   58.46    3.94
   7  13   2   60.03    5.38
   7 -13   2   58.71    5.51
  -8 -13  -2   27.09    2.45
   8 -13   2   35.24    3.18
   8  13   2   30.78    3.29
   8 -13   2   40.08    3.89
   9 -13   2   16.93    1.74
   9 -13   2   20.08    2.20
   8 -14  -2  109.77    5.55
  -8  14   2  111.24    4.97
   7  14  -2  125.19    6.46
  -7  14   2  136.36    6.12
   7 -14  -2  131.57    6.98
   6  14  -2   30.86    3.00
   6 -14  -2   39.55    3.64
  -6  14   2   36.96    2.70
   5  14  -2   49.72    3.73
   5  14  -2   47.15    5.40
   5 -14  -2   47.85    4.05
   5 -14  -2   43.93    5.13
   5  14  -2   32.81   10.62
   4  14  -2  113.83    6.38
  -4 -14   2  120.59    8.14
   4  14  -2  130.54    8.89
   4 -14  -2  124.03    8.33
   4 -14  -2  105.60    6.33
   4  14  -2   98.10   15.74
  -4 -14   2  108.85    6.83
   3  14  -2  354.71   17.22
   3 -14  -2  308.84   13.91
   3  14  -2  336.86   14.13
  -3 -14   2  351.82   16.03
   3 -14  -2  340.66   15.91
  -3 -14   2  337.82   14.78
  -2 -14   2    7.10    1.95
   2  14  -2    7.49    1.69
  -2  14   2    9.39    2.70
  -2 -14   2    7.11    1.95
   2  14  -2   13.47    8.52
   2 -14  -2    7.11    1.97
  -2 -14   2    5.89    2.06
  -1 -14   2  465.51   19.72
   1 -14  -2  441.04   19.28
   1  14  -2  477.79   21.13
  -1 -14   2  450.60   19.03
   0 -14   2  313.49   13.90
   0  14   2  391.89   15.61
   0 -14   2  298.90   13.92
   0 -14  -2  298.85   13.42
   0  14  -2  138.83   18.02
   0  14  -2  209.70   21.33
   0  14  -2  311.04   15.13
   0 -14   2  318.86   13.64
   1 -14   2  165.55    9.27
  -1 -14  -2  160.91    8.34
  -1  14  -2  132.13   14.96
   1  14   2  175.54   17.83
   1 -14   2  173.73    8.99
   1 -14   2  168.52    8.95
   2 -14   2    5.74    1.83
   2 -14   2    4.48    1.91
   2  14   2    3.40    2.02
   2  14   2   -0.93    6.62
  -2 -14  -2    4.50    1.30
  -2  14  -2   10.17    8.04
   2 -14   2    4.78    2.01
   3 -14   2  187.86    9.93
   3  14   2  214.15   11.34
   3 -14   2  192.03   10.31
   3 -14   2  206.46   10.81
   4 -14   2  486.82   20.99
   4 -14   2  494.88   20.70
   4 -14   2  528.58   22.11
   4  14   2  492.84   22.26
   4 -14   2  513.14   21.77
   5 -14   2   38.20    4.35
   5  14   2   34.80    2.84
   5 -14   2   40.35    4.34
   5 -14   2   38.90    4.01
   5  14   2   28.19    4.20
  -5  14  -2   34.61    3.20
   5 -14   2   43.61    4.84
   6 -14   2  291.49   13.57
   6  14   2  260.51   14.16
   6  14   2  269.18   11.74
  -6  14  -2  294.91   12.38
   6 -14   2  288.61   14.58
   7  14   2  126.63    6.20
   7 -14   2  142.61    7.71
   7  14   2  127.66    7.97
  -7  14  -2  145.97    6.76
   7 -14   2  143.79    8.63
  -7 -14  -2  112.76    6.58
   8 -14   2   67.36    4.30
   8  14   2   56.69    4.17
  -8  14  -2   64.66    3.57
   8 -14   2   73.74    5.09
  -9  14  -2    2.81    0.58
   8 -15  -2    1.79    0.98
   8  15  -2    2.74    0.95
   7  15  -2   29.51    2.37
   7 -15  -2   32.94    2.78
  -6 -15   2  436.25   19.34
   6  15  -2  416.46   16.93
   6 -15  -2  420.24   17.61
  -5 -15   2  382.97   18.11
   5  15  -2  374.11   15.69
   5  15  -2  404.52   18.90
   5 -15  -2  373.20   16.24
   5 -15  -2  403.18   18.89
   4  15  -2    3.93    1.55
   4 -15  -2    5.41    2.22
   4 -15  -2    3.93    1.66
  -4 -15   2    7.48    2.11
   4  15  -2    6.56    2.78
  -4  15   2    8.36    9.90
  -4 -15   2    4.53    2.28
   4  15  -2    6.44    8.01
   3  15  -2  342.13   14.11
   3  15  -2  352.65   17.38
  -3 -15   2  341.50   16.04
   3 -15  -2  327.78   15.87
   3 -15  -2  318.48   14.02
  -3 -15   2  330.18   14.75
   2  15  -2  179.44    8.28
   2  15  -2  140.99   18.95
  -2 -15   2  143.54    8.84
   2 -15  -2  158.37    9.23
  -2  15   2  194.78   10.74
  -2 -15   2  163.16    9.49
  -2 -15   2  162.51    8.73
   1 -15  -2  143.76    8.43
   1  15  -2  150.34    9.86
  -1 -15   2  164.48    9.00
  -1 -15   2  146.90    8.18
   0 -15   2    3.18    1.80
   0 -15  -2    3.11    1.45
   0 -15   2    2.41    1.66
   0  15   2    4.14    2.24
   0  15  -2    2.42    5.73
   0  15  -2   10.28    7.75
   0 -15   2    4.73    1.84
  -1  15  -2  221.62   20.56
   1 -15   2  309.09   13.96
  -1 -15  -2  280.89   13.05
   1 -15   2  316.91   14.46
   1  15   2  390.27   15.90
   1  15   2  279.37   23.94
  -1  15  -2  138.30   20.13
   1 -15   2  309.30   13.90
   2 -15   2   74.26    5.58
   2  15   2   87.09    6.64
   2 -15   2   78.02    5.73
   2 -15   2   83.97    6.22
   3 -15   2    3.21    1.85
   3  15   2    1.12    2.01
   3 -15   2    1.51    1.62
   3 -15   2    5.59    2.17
   4 -15   2    4.48    2.10
   4  15   2    7.20    2.66
   4 -15   2    3.77    2.02
   4 -15   2    5.37    2.20
   4 -15   2    8.43    2.52
  -5 -15  -2   59.80    4.95
   5 -15   2  105.43    6.60
   5  15   2   75.11    6.62
  -5  15  -2   39.13   13.57
  -5  15  -2  109.28    5.66
   5 -15   2  101.91    7.28
   6 -15   2   59.54    4.61
   6  15   2   50.92    4.79
  -6  15  -2   57.45    3.53
   6 -15   2   63.88    5.36
  -6 -15  -2   44.36    3.37
   7 -15   2   30.76    3.30
   7  15   2   29.77    3.32
  -7  15  -2   36.31    2.77
   7 -15   2   26.70    3.62
   8 -15   2  180.36    8.29
  -8  15  -2  178.41    7.53
   8 -15   2  186.51    9.00
   8 -16  -2   10.40    1.24
   8  16  -2   11.27    1.26
  -8 -16   2   13.16    1.81
   7  16  -2   74.88    4.22
  -7 -16   2   88.31    5.64
   7 -16  -2   79.48    4.64
   6  16  -2   23.39    2.39
   6 -16  -2   21.06    2.64
  -6 -16   2   24.11    3.52
   5  16  -2    7.63    1.71
  -5 -16   2    6.11    2.56
   5 -16  -2    8.19    2.00
   4  16  -2  870.88   32.26
   4  16  -2  916.54   36.31
   4 -16  -2  816.86   32.46
  -4 -16   2  828.01   34.58
   4 -16  -2  842.96   35.01
  -4 -16   2  867.01   33.21
  -3 -16   2   46.71    4.94
   3  16  -2   52.97    3.94
   3  16  -2   49.34    5.72
   3 -16  -2   41.49    3.70
   3 -16  -2   44.09    4.78
  -3 -16   2   56.16    4.45
  -2  16   2   13.84    3.16
  -2 -16   2   11.23    2.29
   2  16  -2   11.75    2.00
   2 -16  -2    9.61    2.36
  -2 -16   2   12.86    2.70
  -2 -16   2    9.00    2.23
   2  16  -2    6.51    8.11
  -1  16   2  351.45   15.77
   1  16  -2  329.25   16.25
  -1 -16   2  269.71   13.88
   1  16  -2  228.86   24.06
  -1 -16   2  311.57   14.49
   1 -16  -2  285.24   13.98
  -1 -16   2  307.58   13.73
   0 -16   2   95.85    6.43
   0  16   2  114.32    7.58
   0  16  -2   60.48   12.74
   0  16  -2   31.87    9.35
   0 -16   2   96.97    6.10
   0 -16  -2   79.28    5.61
   1 -16   2   12.56    2.63
  -1  16  -2    2.14    6.93
   1 -16   2   12.57    2.56
  -1 -16  -2    8.38    1.81
  -1  16  -2   12.70    6.63
   1  16   2   15.75    3.26
   1 -16   2   12.28    2.63
   2 -16   2  162.01    9.17
   2 -16   2  165.13    9.30
   2 -16   2  176.68    9.98
   2  16   2  184.41   10.45
   3 -16   2  317.94   14.73
   3  16   2  329.96   16.17
   3 -16   2  345.85   16.25
   3 -16   2  323.65   15.15
   3 -16   2  329.56   15.49
   4 -16   2   73.40    5.75
   4 -16   2   69.26    5.39
   4 -16   2   63.55    6.00
   4  16   2   55.84    5.74
   4 -16   2   74.52    6.04
   5 -16   2    1.17    1.99
   5  16   2    0.21    2.04
  -5  16  -2    1.00    1.24
   5 -16   2    1.28    2.27
   6 -16   2   63.16    4.91
   6  16   2   45.90    4.61
  -6  16  -2   60.21    3.93
   6 -16   2   52.21    5.18
  -7  16  -2   45.71    2.99
   7  16   2   36.57    3.40
   7 -16   2   43.84    3.69
   7 -16   2   40.07    4.05
   8 -16   2    5.27    1.42
  -8  16  -2    5.69    0.89
   8 -16   2    5.83    1.57
  -8 -17   2   -0.69    0.94
   8  17  -2   -0.04    0.55
   7  17  -2   59.75    3.44
   7 -17  -2   59.80    3.70
   6  17  -2  132.84    6.52
   6 -17  -2  136.80    7.04
  -6 -17   2  142.53    8.29
   5  17  -2    5.87    1.58
   5 -17  -2    6.69    1.93
  -5 -17   2    7.45    2.63
  -4 -17   2    8.21    2.79
   4  17  -2    4.36    1.50
   4  17  -2    6.72    2.80
   4 -17  -2    4.11    1.71
   4  17  -2    1.09    7.22
   4 -17  -2    7.54    2.41
  -3 -17   2    2.92    1.67
   3  17  -2    3.08    1.47
   3 -17  -2    3.89    2.03
   3  17  -2    4.13    2.94
   3 -17  -2    2.91    1.65
  -3 -17   2    2.59    2.31
   2  17  -2   82.21    5.01
  -2 -17   2   69.50    5.68
   2 -17  -2   76.47    6.22
   2 -17  -2   67.27    4.76
   2  17  -2   71.84   14.90
  -2 -17   2   84.27    6.41
  -2 -17   2   83.44    5.67
   1  17  -2  483.63   18.37
  -1 -17   2  408.53   19.57
  -1 -17   2  442.27   19.92
  -1  17   2  514.10   21.52
   1 -17  -2  409.98   19.38
  -1 -17   2  455.74   19.25
   0  17  -2  149.34   18.51
   0  17   2  245.30   12.47
   0 -17  -2  180.91   10.18
   0 -17   2  215.44   11.18
   0 -17   2  209.24   10.65
   1 -17   2  172.47    9.46
  -1 -17  -2  140.51    8.24
   1 -17   2  159.20    9.65
  -1  17  -2  122.04   15.08
   1  17   2  197.37   10.78
   1 -17   2  159.73    9.09
   2 -17   2  158.43    9.68
   2  17   2  170.35   10.19
   2 -17   2  153.09    9.03
   2 -17   2  168.90    9.35
   3 -17   2    9.18    2.41
   3 -17   2   11.58    2.72
   3 -17   2    8.69    2.41
   3 -17   2    7.53    2.47
   3  17   2    5.53    2.62
  -3  17  -2    4.36    9.40
   4 -17   2  110.76    7.52
   4 -17   2  126.76    7.66
   4 -17   2  121.63    8.03
   5 -17   2  184.69    9.69
  -5  17  -2  184.87    8.49
   5 -17   2  187.34   10.39
   6 -17   2  130.84    7.44
  -6  17  -2  135.45    6.32
   6 -17   2  116.64    7.66
   7 -17   2    2.78    1.61
  -7  17  -2    0.81    0.83
   7 -17   2    1.09    1.72
   8 -17   2  193.36    8.05
   7  18  -2   19.21    1.67
   7 -18  -2   17.91    1.73
   6  18  -2    0.91    1.01
   6 -18  -2    1.57    1.31
  -6 -18   2    1.65    1.76
   5  18  -2   73.99    4.38
  -5 -18   2   78.12    6.00
   5 -18  -2   73.16    4.86
   4  18  -2  139.74    6.97
  -4 -18   2  130.55    8.67
   4 -18  -2  138.72    7.40
   3  18  -2   47.62    3.61
   3 -18  -2   42.88    3.66
   3 -18  -2   41.71    4.83
   3  18  -2   53.42   13.25
  -3 -18   2   35.88    4.45
  -3 -18   2   45.53    4.13
   2  18  -2   28.42    2.86
  -2 -18   2   21.72    3.35
   2 -18  -2   24.79    2.88
   2 -18  -2   32.26    4.04
  -2 -18   2   29.69    3.98
  -2 -18   2   28.39    3.41
   1  18  -2  531.72   20.06
  -1 -18   2  502.86   21.94
   1 -18  -2  450.29   21.20
  -1 -18   2  510.36   21.16
  -1 -18   2  438.15   21.35
   1  18  -2  348.55   32.14
  -1  18   2  601.87   23.81
   0 -18   2    7.43    2.27
   0 -18  -2    7.73    2.05
   0 -18   2    5.04    2.33
   0  18  -2    0.94    6.46
   0  18   2    8.07    2.76
   1 -18   2    6.10    2.35
   1 -18   2    6.56    2.40
   1  18   2    8.19    2.89
   1 -18   2    5.20    2.05
   2  18   2   83.14    6.80
   2 -18   2   83.64    6.33
   2 -18   2   89.41    6.93
   2 -18   2   90.51    6.43
   3 -18   2  284.26   13.69
   3  18   2  241.64   13.59
   3 -18   2  282.46   13.84
   4 -18   2  126.49    7.96
  -4  18  -2  125.78    6.47
   4 -18   2  135.85    8.36
   5 -18   2   19.31    3.13
  -5  18  -2   18.99    2.17
   5 -18   2   13.00    3.02
   6 -18   2   12.77    2.55
  -6  18  -2   15.41    1.81
   6 -18   2   14.21    2.75
  -7  18  -2   23.25    1.74
   7 -18   2   28.08    2.84
   7 -18   2   24.43    2.54
  -7 -19   2   15.67    1.88
   6  19  -2  135.88    6.12
   6 -19  -2  135.41    6.46
  -6 -19   2  151.63    7.77
   5  19  -2   61.52    3.66
   5 -19  -2   60.18    4.14
  -5 -19   2   58.24    4.98
  -4 -19   2   -0.20    1.89
   4  19  -2    1.51    1.11
   4 -19  -2    2.13    1.47
   3  19  -2   66.13    4.19
   3 -19  -2   61.83    4.43
  -3 -19   2   65.93    5.77
  -3 -19   2   55.87    4.57
  -2 -19   2   84.63    6.57
   2  19  -2   82.18    4.92
   2 -19  -2   71.37    4.95
  -2 -19   2   86.41    5.76
  -1 -19   2    2.31    1.69
   1 -19  -2    1.35    1.49
   1  19  -2    2.61    1.40
  -1 -19   2    1.06    1.56
   1  19  -2    4.22    7.51
  -1 -19   2    1.22    2.08
   0  19  -2   37.23    3.15
   0 -19   2   36.66    4.25
   0  19   2   38.63    4.75
   0 -19  -2   27.70    3.43
   0 -19   2   40.47    4.03
   1 -19   2  181.89   10.31
   1 -19   2  170.83   10.57
   1 -19   2  179.14    9.94
   2 -19   2   16.32    3.06
   2 -19   2   14.54    2.88
   3 -19   2   26.39    3.75
  -3  19  -2   24.29    2.51
   3 -19   2   28.83    3.82
   4 -19   2   64.85    5.59
  -4  19  -2   73.03    4.36
   4 -19   2   69.97    5.75
  -5  19  -2  192.69    8.39
   5 -19   2  176.09    9.94
   6 -19   2   10.86    2.16
  -6  19  -2   10.12    1.35
   6 -19   2   10.60    2.22
   7 -19   2   33.78    2.66
  -7 -20   2   11.23    1.30
  -6 -20   2    2.19    1.36
   6  20  -2    1.17    0.59
  -5 -20   2    6.11    2.21
   5  20  -2    3.53    1.06
   5 -20  -2    5.68    1.48
   4  20  -2   25.47    2.29
  -4 -20   2   25.99    3.47
   4 -20  -2   25.73    2.75
  -3 -20   2    0.14    1.39
   3  20  -2   -0.26    1.05
  -3 -20   2    0.20    2.11
   3 -20  -2    1.15    1.38
  -2 -20   2   12.02    2.29
  -2 -20   2   15.04    3.11
   2  20  -2   12.89    1.83
   2 -20  -2   11.37    2.13
  -1 -20   2   17.05    3.17
   1 -20  -2   12.44    2.18
   1  20  -2   15.09    2.02
  -1 -20   2   20.05    2.87
   0 -20   2   96.94    7.03
   0 -20   2   94.32    6.49
   1 -20   2   79.07    6.22
   1 -20   2   76.69    5.87
   2 -20   2    7.73    2.48
   2 -20   2    8.97    2.47
   3 -20   2   44.75    4.49
   3 -20   2   40.04    4.30
   4 -20   2   32.73    3.81
  -4  20  -2   21.44    2.09
   4 -20   2   29.72    3.70
  -5  20  -2   -0.06    0.46
   5 -20   2   49.37    3.95
   6 -20   2   39.57    3.35
  -6 -21   2    9.66    1.62
  -5 -21   2    0.48    1.42
   5  21  -2   -0.09    0.36
  -4 -21   2   20.29    2.91
   4 -21  -2   16.57    2.01
   3 -21  -2   84.42    4.11
  -3 -21   2   83.00    5.39
  -2 -21   2   52.84    4.64
   2 -21  -2   44.38    3.20
  -2 -21   2   45.40    3.64
   1 -21  -2   49.03    3.84
  -1 -21   2   50.31    4.90
  -1 -21   2   56.92    4.58
   0 -21   2    6.72    2.24
   0 -21   2    8.62    2.73
   1 -21   2   75.98    6.04
   1 -21   2   74.65    5.60
   2 -21   2   92.54    6.58
   2 -21   2   91.36    6.30
   3 -21   2   25.42    3.52
   3 -21   2   21.76    3.18
   4 -21   2   10.76    2.36
   5 -21   2   41.91    3.55
  -5 -22   2    0.74    1.10
  -4 -22   2   16.57    2.50
  -3 -22   2   21.15    3.04
  -2 -22   2    0.12    1.35
  -2 -22   2    2.53    1.88
  -1 -22   2    0.94    1.54
  -1 -22   2    1.06    1.91
   0 -22   2  119.18    7.75
   0 -22   2  125.71    7.19
   1 -22   2   10.77    2.38
   1 -22   2   12.14    2.74
   2 -22   2   10.33    2.31
   2 -22   2    9.69    2.54
   3 -22   2   26.03    3.42
   3 -22   2   31.72    3.33
   4 -22   2    1.64    1.47
  -5 -23   2    8.69    1.28
  -4 -23   2   29.68    2.72
  -3 -23   2    2.52    1.72
  -2 -23   2   39.95    3.84
  -1 -23   2   31.24    3.59
  -1 -23   2   32.76    3.06
   0 -23   2   -0.36    1.42
   0 -23   2    0.31    1.87
   1 -23   2    3.25    1.57
   1 -23   2    4.47    2.05
   2 -23   2    4.90    1.66
   2 -23   2    2.62    1.83
   3 -23   2   54.70    4.32
   3 -23   2   53.14    3.92
  -4 -24   2   42.33    2.77
  -3 -24   2   15.03    2.06
  -2 -24   2    2.79    1.60
  -1 -24   2    0.51    1.43
   0 -24   2   23.94    2.42
   0 -24   2   24.33    2.99
   1 -24   2    5.59    1.49
   1 -24   2    4.25    1.82
   1 -24   2    5.10    2.05
   2 -24   2   28.07    3.09
   2 -24   2   25.28    2.39
  -2 -25   2   21.23    2.17
  -1 -25   2    0.58    1.22
   0 -25   2    3.20    1.62
   0 -25   2    2.41    1.43
   1 -25   2   18.18    2.40
   1 -25   2   17.47    2.24
   2 -25   2    6.48    1.67
   0 -26   2    2.10    1.14
 -10   0   3   -0.05    0.68
  10   0  -3    0.59    0.88
 -10   0   3   -0.38    0.70
   9   0  -3    0.53    1.10
  -9   0   3    0.27    0.94
  -9   0   3    0.17    1.01
  -8   0   3    0.63    1.15
   8   0  -3    0.30    1.26
  -8   0   3   -0.66    1.33
  -7   0   3   -0.14    1.24
   7   0  -3   -1.15    2.30
   7   0  -3   -0.09    0.99
   7   0  -3    0.59    1.71
  -7   0   3    0.11    1.19
  -7   0   3    0.84    1.27
   6   0  -3    0.16    0.93
  -6   0   3    0.80    1.34
   6   0  -3    0.57    1.52
   6   0  -3    3.56    1.88
  -6   0   3    0.83    1.20
  -5   0   3    0.47    1.12
  -5   0   3    0.18    0.93
   5   0  -3    0.75    1.41
   5   0  -3    1.15    2.03
  -4   0   3    1.36    1.36
  -3   0   3    0.93    1.14
  -2   0   3    8.80    1.35
  -1   0   3    0.05    0.75
  -1   0   3    0.09    0.70
   0   0   3    0.09    0.62
   0   0   3    0.45    0.64
   1   0   3    0.43    0.61
  -1   0  -3    0.37    0.74
   1   0   3    0.38    0.75
   2   0   3    0.62    0.79
   3   0   3    0.07    0.77
   4   0   3    0.86    1.01
   4   0   3    2.00    1.23
   4   0   3    0.68    1.02
   5   0   3    0.88    1.12
   5   0   3    1.28    1.33
   5   0   3    2.08    2.62
   5   0   3    0.20    0.97
  -5   0  -3    0.28    0.72
   6   0   3    1.20    1.58
   6   0   3   -0.12    1.41
   6   0   3    1.08    1.20
  -6   0  -3    0.57    0.91
   7   0   3    0.55    1.48
   7   0   3    1.07    1.62
  -7   0  -3   -0.16    0.94
   8   0   3   -1.53    1.58
   8   0   3    0.12    1.37
   9   0   3   -1.00    1.38
  10   0   3   -0.70    0.86
  10   0   3   -0.30    1.17
  10  -1  -3   21.01    1.78
 -10   1   3   15.53    1.54
 -10  -1   3   17.19    1.57
  -9  -1   3    2.51    1.20
   9  -1  -3    1.86    1.35
  -9  -1   3    1.16    1.06
  -9   1   3    2.46    1.21
  -8  -1   3    1.38    1.35
   8  -1  -3    3.17    1.51
  -8  -1   3    1.92    1.38
  -8   1   3   -0.11    1.21
   8   1  -3    1.91    1.13
   7   1  -3   52.38    3.62
  -7  -1   3   59.93    4.16
  -7  -1   3   51.95    4.24
   7   1  -3   54.90    5.53
   7  -1  -3   48.42    5.36
   7  -1  -3   50.05    4.40
  -7  -1   3   58.98    4.23
   6   1  -3  124.77    6.27
   6  -1  -3  125.28    8.79
  -6  -1   3  128.15    6.70
   6   1  -3  126.64    8.73
   6   1  -3  124.48    7.30
   6  -1  -3  129.29    7.32
  -6  -1   3  124.56    7.15
  -6  -1   3  139.61    7.10
   5   1  -3   50.57    3.32
   5  -1  -3   49.44    5.30
  -5  -1   3   51.15    3.53
   5   1  -3   56.21    5.46
  -5  -1   3   46.74    3.74
   5  -1  -3   48.99    4.00
  -5   1   3   54.47    3.76
   5   1  -3   47.14    4.00
  -4  -1   3  386.23   15.73
   3   1  -3  693.48   27.76
  -3  -1   3  649.44   24.85
   2   1  -3   22.07    3.50
  -2  -1   3   18.92    1.85
   1   1  -3    5.15    2.24
  -1  -1   3    3.21    0.86
  -1  -1   3    3.39    0.93
   0   1  -3  811.79   29.07
   0  -1   3  761.64   27.82
   0  -1   3  762.19   27.72
   1  -1   3   10.30    1.19
  -1   1  -3    9.36    1.27
   1  -1   3    8.27    1.04
   2  -1   3  158.04    6.75
   3  -1   3  228.37    9.54
   4  -1   3  223.82    9.61
   4  -1   3  215.89    9.44
   4  -1   3  216.49    9.42
   5  -1   3   79.25    4.88
   5  -1   3   70.88    6.74
   5   1   3   88.27    5.28
   5  -1   3   92.28    5.53
   5   1   3   83.84    7.50
   5  -1   3   87.70    5.22
   6   1   3   98.14    8.63
   6  -1   3   95.46    5.87
   6  -1   3  116.19    6.54
   6  -1   3   93.59    8.12
   6   1   3  106.02    6.21
   6  -1   3  101.88    6.18
  -6   1  -3   92.17    5.14
   7   1   3    8.20    2.10
   7  -1   3    9.10    2.26
   7  -1   3   10.16    2.23
  -7   1  -3    9.02    1.50
   7  -1   3    7.25    1.91
   8  -1   3    2.45    1.55
   8  -1   3    3.22    1.78
  -8   1  -3    4.09    1.00
   9  -1   3    1.50    1.32
   9  -1   3   -0.09    1.08
  10  -1   3    3.09    1.02
  10   1   3    3.30    1.41
  10  -1   3    2.17    1.29
  10  -1   3    3.46    0.92
 -10  -2   3    0.15    0.71
  10   2  -3    0.05    0.79
  10  -2  -3    0.11    0.82
 -10   2   3    0.05    0.68
   9  -2  -3   25.36    2.48
   9   2  -3   25.15    2.42
   9   2  -3   18.41    1.84
  -9  -2   3   23.66    2.24
  -9  -2   3   20.32    2.13
  -9   2   3   20.02    2.15
   8  -2  -3   78.00    4.67
   8   2  -3   63.59    4.03
   8  -2  -3   62.01    4.72
  -8  -2   3   73.52    4.69
  -8  -2   3   70.94    4.54
  -7   2   3    0.84    1.22
  -7  -2   3   -0.14    1.17
   7   2  -3    0.92    1.77
   7  -2  -3    0.43    1.64
   7  -2  -3    0.47    1.80
  -7  -2   3   -0.34    1.29
  -7  -2   3    1.11    1.26
   7   2  -3    2.60    1.27
  -7   2   3    0.87    1.18
   6   2  -3   88.34    6.96
   6   2  -3   82.95    4.77
  -6  -2   3   89.14    5.15
  -6   2   3   85.35    5.05
   6  -2  -3   79.22    6.86
   6  -2  -3   89.33    5.71
  -6  -2   3   86.87    5.33
  -6   2   3   75.02    5.28
  -6  -2   3   82.63    5.48
  -6   2   3   88.15    5.23
   5   2  -3   16.60    1.91
  -5  -2   3   12.79    1.84
  -5   2   3   11.43    1.69
   5   2  -3   15.89    3.45
   5  -2  -3   15.73    2.41
  -5   2   3   14.86    2.15
  -5  -2   3   14.51    2.10
  -5  -2   3   15.64    2.13
  -5   2   3   17.66    2.10
  -4   2   3  208.98    9.25
  -4  -2   3  197.14    9.27
  -3   2   3  109.36    5.49
  -3  -2   3  108.05    5.57
   3   2  -3  117.65    7.82
  -2  -2   3  523.69   19.12
  -2   2   3  488.08   18.92
   2   2  -3  505.23   21.31
   1   2  -3   36.62    3.77
  -1   2   3   43.85    2.49
  -1   2   3   40.06    2.47
  -1  -2   3   41.18    2.54
  -1  -2   3   42.70    2.42
   0   2   3  641.15   24.56
   0   2  -3  715.50   25.79
   0  -2   3  691.78   24.55
   0   2   3  676.12   24.55
   0  -2   3  692.16   24.68
   1   2   3    6.89    1.14
   1  -2   3    8.90    1.12
   1  -2   3    9.12    1.21
  -1   2  -3    8.20    1.17
   1   2   3   11.39    1.19
   2  -2   3   81.64    4.05
   2   2   3   83.70    4.08
   3  -2   3  404.23   15.30
   3   2   3  381.15   15.14
   4  -2   3   28.02    2.50
   4   2   3   29.71    2.59
   4  -2   3   31.98    2.57
   4   2   3   28.05    2.40
   4   2   3   30.43    2.53
   4   2   3   30.27    2.58
   4  -2   3   29.43    2.44
   5  -2   3    7.08    2.62
   5   2   3   10.08    1.75
   5  -2   3    9.09    1.76
   5  -2   3   11.32    2.21
   5   2   3    9.52    1.74
   5   2   3   10.46    1.95
   5   2   3    7.67    3.25
   5   2   3   12.12    2.01
   5  -2   3   10.61    1.82
   6   2   3    5.66    1.73
   6   2   3    7.11    1.91
   6   2   3    5.12    1.83
   6  -2   3    7.67    2.03
   6  -2   3    6.78    1.77
   6  -2   3    3.35    1.57
  -6   2  -3    4.72    1.28
   6   2   3    8.81    3.64
   7  -2   3   98.32    6.19
   7  -2   3  110.97    6.57
   7   2   3   98.08    6.10
  -7   2  -3   96.28    5.29
   7  -2   3   94.22    6.29
   7   2   3  102.55    6.31
   8  -2   3  315.85   13.12
   8  -2   3  292.42   12.82
   9   2   3   40.79    3.18
   9  -2   3   41.36    3.24
   9  -2   3   38.11    2.96
   9   2   3   42.05    3.00
  -9   2  -3   28.11    2.08
   9  -2   3   38.07    3.52
   9   2   3   43.05    4.46
  10   2   3    0.54    0.82
  10  -2   3   -0.06    0.78
  10   2   3   -0.49    1.18
  10  -2   3    0.44    1.10
  10  -2   3   -0.10    0.66
  10   2   3    0.28    0.62
 -10   3   3    2.36    0.79
  10   3  -3    4.25    0.97
  10  -3  -3    4.15    1.01
 -10   3   3    3.03    0.85
 -10  -3   3    3.85    0.88
   9  -3  -3   22.89    2.32
   9   3  -3   21.62    2.22
   9   3  -3   17.57    1.79
  -9  -3   3   19.16    2.04
  -9   3   3   18.76    2.02
  -9  -3   3   16.15    2.02
   8  -3  -3   27.47    2.71
   8   3  -3   27.62    2.66
   8   3  -3   20.29    2.25
   8  -3  -3   22.26    2.89
  -8  -3   3   27.46    2.76
  -8  -3   3   29.41    2.79
  -8   3   3   29.82    2.75
  -7   3   3    3.78    1.52
  -7  -3   3    5.52    1.76
  -7   3   3    5.41    1.59
   7   3  -3    5.00    2.17
   7  -3  -3    6.15    2.30
   7  -3  -3    3.75    1.86
  -7  -3   3    5.26    1.57
   7   3  -3    5.56    1.44
  -7  -3   3    6.45    1.75
  -7   3   3    5.66    1.60
   6  -3  -3  283.03   15.03
   6   3  -3  287.08   12.12
  -6  -3   3  287.10   12.45
  -6  -3   3  297.20   12.86
   6   3  -3  289.89   14.98
  -6   3   3  269.19   12.72
  -6  -3   3  284.30   13.02
  -6   3   3  302.90   12.63
  -6   3   3  282.12   12.30
   6  -3  -3  289.93   13.07
  -5   3   3    0.79    1.07
  -5  -3   3    0.85    1.22
   5   3  -3    0.17    0.96
  -5  -3   3   -0.29    1.11
  -5   3   3    0.98    0.98
   5   3  -3    0.90    1.93
   5  -3  -3   -0.24    1.32
  -5  -3   3   -0.33    1.13
  -5   3   3    1.17    1.05
   4   3  -3  147.18    6.72
  -4   3   3  143.03    7.06
  -4  -3   3  142.25    7.22
   3   3  -3   23.95    3.81
  -3  -3   3   23.09    2.22
  -3   3   3   22.97    2.15
  -2   3   3   36.15    2.47
  -2  -3   3   35.31    2.61
   2   3  -3   38.25    4.00
  -1  -3   3    0.09    0.67
   1   3  -3    2.34    1.77
  -1   3   3    3.22    0.84
  -1   3   3    0.85    0.77
  -1  -3   3    0.31    0.81
   0   3  -3  186.50    8.45
   0  -3   3  178.57    7.32
   0   3   3  180.85    7.33
   0  -3   3  188.28    7.45
   0   3   3  178.59    7.34
   1  -3   3   27.09    1.81
   1   3   3   22.59    1.78
   1  -3   3   30.14    1.94
   1  -3   3   27.30    1.93
  -1   3  -3   22.05    1.90
   1   3   3   22.60    1.73
   2  -3   3   10.69    1.25
   2   3   3   12.87    1.30
   2  -3   3   11.03    1.02
  -2   3  -3    9.31    0.94
   3  -3   3   65.12    3.70
   3   3   3   61.08    3.56
   4   3   3   70.29    4.24
   4   3   3   70.92    4.07
   4  -3   3   78.55    4.45
   4  -3   3   74.68    4.20
   4   3   3   72.51    6.71
   4  -3   3   70.61    4.21
   4   3   3   74.30    4.24
   4   3   3   63.95    4.10
   5   3   3   46.81    3.46
   5   3   3   48.48    3.73
   5  -3   3   49.29    4.00
   5  -3   3   51.43    3.64
   5  -3   3   51.62    3.78
   5   3   3   44.20    3.51
   5   3   3   43.31    5.93
   6  -3   3  241.95   10.90
   6   3   3  224.95   10.30
   6   3   3  218.76   10.08
   6  -3   3  209.52   10.13
   6  -3   3  199.79   10.30
   6   3   3  219.07   10.34
  -6   3  -3  196.94    9.33
   6   3   3  205.27   13.82
   7  -3   3   14.68    2.61
   7   3   3   14.08    2.37
   7  -3   3   13.34    2.44
   7  -3   3   14.81    2.49
  -7   3  -3   14.16    1.87
   7   3   3   14.62    2.42
   8  -3   3    5.13    1.80
   8  -3   3    3.72    1.84
  -8   3  -3    3.49    1.10
   8   3   3    2.14    1.57
   9  -3   3    4.03    1.52
   9   3   3    2.36    1.28
   9   3   3    1.82    2.14
  -9   3  -3    2.03    0.74
   9  -3   3    3.37    1.33
   9   3   3    2.08    1.13
   9  -3   3    5.03    1.78
  10   3   3   44.83    3.43
 -10  -3  -3   45.91    2.39
 -10   3  -3   48.94    2.49
  10  -3   3   56.06    2.94
  10  -3   3   52.95    2.76
  10   3   3   50.74    2.62
  10   3   3   51.01    2.77
  10   4  -3   11.05    1.25
  10  -4  -3   14.35    1.42
 -10  -4   3   10.64    1.18
 -10   4   3   11.68    1.23
   9  -4  -3   79.18    4.47
   9   4  -3   79.76    4.35
   9   4  -3   58.55    3.60
  -9  -4   3   65.02    3.90
  -9   4   3   63.01    3.85
  -8  -4   3    9.34    1.84
  -8   4   3    7.74    1.73
   8  -4  -3   11.24    1.97
   8   4  -3    9.44    1.77
   8  -4  -3    7.00    1.87
   8   4  -3    7.97    1.55
  -8  -4   3    8.95    1.79
  -8   4   3    9.95    1.76
  -7   4   3    1.37    1.27
  -7  -4   3    2.02    1.40
   7   4  -3    1.54    1.18
  -7  -4   3    2.58    1.38
  -7   4   3    3.44    1.43
   7   4  -3    1.16    1.99
   7  -4  -3    2.62    1.92
   7  -4  -3    2.87    1.72
  -7  -4   3    2.66    1.39
  -7   4   3    3.48    1.39
  -6   4   3    4.62    1.58
  -6  -4   3    3.31    1.46
   6   4  -3    9.26    1.63
  -6   4   3    2.61    1.22
   6   4  -3    4.06    2.36
   6  -4  -3    2.81    1.56
  -6  -4   3    3.26    1.50
  -6   4   3    1.81    1.18
  -6  -4   3    1.74    1.30
   5   4  -3   13.15    1.79
  -5  -4   3   14.77    1.98
  -5   4   3   13.10    1.78
   5   4  -3   15.46    3.24
  -5   4   3   13.83    2.02
  -5  -4   3   15.79    2.20
  -5  -4   3   16.82    2.25
  -5   4   3   17.55    2.09
   4   4  -3  501.76   19.71
  -4   4   3  527.62   20.14
  -4  -4   3  494.54   20.29
  -4  -4   3  539.28   20.37
  -3   4   3  277.26   11.25
   3   4  -3  270.70   13.59
  -3  -4   3  267.87   11.39
  -2  -4   3  849.33   29.83
  -2   4   3  803.89   29.59
   2   4  -3  749.86   31.73
   1   4  -3  410.36   17.29
  -1  -4   3  419.56   15.56
  -1   4   3  401.30   15.41
  -1  -4   3  415.92   15.42
   0  -4   3  198.92    7.99
   0   4   3  185.57    7.85
   0  -4   3  219.18    8.60
   0   4  -3  203.85    9.08
   0  -4   3  195.59    7.86
   0   4   3  195.45    7.91
   1  -4   3  518.00   18.98
   1  -4   3  535.08   19.14
   1   4   3  514.36   19.05
  -1   4  -3  464.19   19.26
   1  -4   3  542.89   19.25
   1   4   3  512.43   18.96
   2  -4   3  141.02    5.93
   2   4   3  144.22    5.96
   2  -4   3  137.77    5.72
   3  -4   3  109.17    5.26
   3   4   3  103.12    5.13
   4   4   3   93.07    5.05
   4   4   3   87.58    4.79
   4  -4   3   90.39    4.89
   4   4   3  110.04    8.47
   4  -4   3   97.42    5.19
   4   4   3   92.29    4.97
   5   4   3   90.30    5.36
   5  -4   3   95.96    5.74
   5  -4   3   85.48    5.08
   5   4   3   87.26    8.41
   5  -4   3   87.54    5.31
   5   4   3   82.05    4.91
   5   4   3   81.72    5.04
   6  -4   3    9.20    1.99
   6   4   3    9.77    2.02
   6  -4   3   10.10    2.32
   6  -4   3    8.22    2.00
   6   4   3   10.00    2.20
   6   4   3    8.17    1.82
  -6   4  -3    9.16    1.56
   7  -4   3    1.77    1.75
   7   4   3    1.48    1.44
   7  -4   3    1.36    1.55
   7  -4   3    0.47    1.39
   7   4   3   -0.14    1.15
  -7   4  -3    0.29    1.03
   8  -4   3   23.60    2.83
   8   4   3   20.87    2.54
   8  -4   3   19.02    2.71
   8  -4   3   22.34    2.57
   8   4   3   20.78    2.38
  -8   4  -3   16.72    1.92
   9  -4   3   16.36    2.05
   9  -4   3   15.41    1.95
   9  -4   3    9.92    1.71
   9   4   3   10.39    1.57
  -9   4  -3   10.53    1.25
   9   4   3   12.94    1.82
   9  -4   3   15.48    2.48
 -10  -4  -3    4.09    0.68
 -10   4  -3    4.48    0.76
  10   4   3    5.07    0.88
  10  -4   3    4.18    0.92
  10  -4   3    3.99    0.87
  10   5  -3    2.14    0.73
  10  -5  -3    2.72    0.78
 -10   5   3    1.42    0.67
 -10  -5   3    1.52    0.69
   9  -5  -3  125.63    5.77
   9   5  -3  118.77    5.49
   9   5  -3   83.62    4.63
  -9   5   3   91.58    4.86
  -9  -5   3   95.79    4.93
  -9   5   3   82.66    4.79
   8  -5  -3   81.28    4.72
   8   5  -3   69.84    4.34
   8   5  -3   65.80    4.19
  -8  -5   3   74.54    4.51
  -8   5   3   74.64    4.49
  -8  -5   3   69.21    4.60
  -8   5   3   70.06    4.47
   8  -5  -3   64.09    4.66
   7  -5  -3   91.02    5.20
   7   5  -3   83.38    4.80
   7  -5  -3   67.85    6.45
   7   5  -3   73.61    4.62
  -7  -5   3   79.75    5.25
  -7  -5   3   83.45    5.04
  -7   5   3   82.21    4.95
   7  -5  -3   76.50    5.29
  -7   5   3   67.52    4.97
  -7  -5   3   83.02    5.49
   7   5  -3   73.20    6.50
  -7   5   3   83.41    4.97
   6   5  -3   81.19    4.90
   6  -5  -3   87.65    5.59
  -6  -5   3   86.17    5.17
  -6   5   3   83.24    4.93
   6   5  -3   87.31    7.07
  -6   5   3   77.53    5.23
  -6  -5   3   84.30    5.52
  -6  -5   3   83.77    5.49
  -6   5   3   91.49    5.20
   5   5  -3   43.46    3.21
  -5  -5   3   42.85    3.30
  -5   5   3   47.38    3.25
   5   5  -3   48.70    5.16
  -5   5   3   46.97    3.61
  -5  -5   3   39.62    3.64
  -5  -5   3   45.20    3.69
  -5   5   3   53.47    3.52
   4   5  -3   85.43    4.84
   4   5  -3  100.10    7.33
  -4   5   3   95.77    5.16
  -4  -5   3   88.75    5.26
  -4  -5   3   91.71    5.27
  -3  -5   3   88.56    4.90
   3   5  -3   94.71    6.83
  -3   5   3   92.12    4.77
   2   5  -3  155.01    8.96
  -2   5   3  157.16    6.97
  -2  -5   3  168.58    7.27
  -1   5   3 1242.39   45.41
  -1  -5   3 1320.91   45.62
   1   5  -3 1284.71   47.51
   0  -5   3  662.50   23.52
   0   5   3  602.62   23.32
   0  -5   3  683.75   24.20
   0   5  -3  661.22   24.80
   0  -5   3  649.61   23.38
   0   5   3  635.55   23.41
  -1   5  -3    0.43    0.92
   1   5   3    0.94    0.67
  -1  -5  -3    1.78    0.42
   1  -5   3    0.78    0.63
   1  -5   3    0.68    0.77
   1  -5   3    0.93    0.82
   1   5   3    0.54    0.73
   2  -5   3   75.69    3.73
   2   5   3   69.26    3.62
  -2   5  -3   62.60    3.51
   2  -5   3   76.03    3.73
   3  -5   3  425.94   16.36
   3  -5   3  454.12   16.85
   3   5   3  428.49   16.67
   4   5   3   26.16    2.43
   4   5   3   25.42    2.27
   4  -5   3   26.35    2.39
   4  -5   3   29.75    2.55
   4   5   3   22.29    2.22
   4   5   3   27.89    5.08
   5   5   3   62.40    4.24
   5   5   3   56.07    3.83
   5  -5   3   59.26    4.02
   5   5   3   61.14    7.27
   5  -5   3   58.36    4.18
   5   5   3   58.27    4.02
   5  -5   3   61.17    4.57
   6   5   3  242.93   10.82
   6   5   3  221.37   10.17
   6  -5   3  204.56   10.24
   6  -5   3  228.55   11.00
  -6   5  -3  205.75    9.70
   6  -5   3  214.97   10.66
   6   5   3  231.77   10.56
   7   5   3   -0.12    1.40
   7  -5   3    2.09    1.74
   7  -5   3    1.74    1.62
   7  -5   3    2.03    1.43
   7   5   3    0.55    1.08
  -7   5  -3    1.56    1.19
   8  -5   3    5.66    1.83
   8   5   3    7.26    1.78
   8  -5   3    6.38    1.87
  -8   5  -3    6.26    1.33
   8  -5   3    6.92    1.71
   8   5   3    6.71    1.59
   8  -5   3    8.97    2.52
   9  -5   3   28.03    2.58
   9  -5   3   27.48    2.43
   9   5   3   30.20    2.30
   9   5   3   28.80    2.45
  -9   5  -3   23.14    1.86
   9  -5   3   29.27    3.14
   9  -5   3   22.75    2.33
 -10   5  -3    0.36    0.48
  10   5   3    0.59    1.04
 -10  -6   3   14.95    1.17
 -10   6   3   14.91    1.24
  10  -6  -3   15.73    1.32
 -10   6   3   16.53    1.38
  10   6  -3   13.15    1.21
  -9   6   3   18.12    1.81
   9   6  -3   14.76    1.71
   9  -6  -3   25.46    2.42
   9   6  -3   25.24    2.27
  -9  -6   3   19.50    1.86
  -9   6   3   18.52    1.85
   8  -6  -3   44.47    3.29
   8   6  -3   36.79    2.88
   8   6  -3   28.87    2.67
  -8   6   3   37.71    2.94
   8  -6  -3   31.28    3.10
  -8   6   3   34.27    2.90
  -8  -6   3   36.98    2.96
   7  -6  -3   45.86    3.45
   7   6  -3   41.24    3.14
   7   6  -3   34.69    3.03
  -7  -6   3   42.54    3.41
  -7   6   3   36.10    3.10
   7   6  -3   33.24    4.37
   7  -6  -3   30.29    4.29
  -7   6   3   35.31    3.37
  -7  -6   3   43.02    3.79
  -7  -6   3   38.34    3.44
  -7   6   3   43.63    3.32
   7  -6  -3   37.46    3.67
   6   6  -3  178.56    8.69
  -6  -6   3  197.13    9.09
  -6   6   3  193.22    8.85
  -6   6   3  177.95    9.17
   6  -6  -3  188.91    9.44
   6   6  -3  199.29   11.63
  -6  -6   3  194.65    9.62
  -6  -6   3  186.86    9.36
  -6   6   3  192.45    8.91
   5   6  -3   15.62    2.01
  -5  -6   3   20.63    2.28
  -5   6   3   18.87    2.04
   5   6  -3   14.33    3.18
  -5   6   3   16.72    2.07
  -5  -6   3   17.09    2.34
  -5   6   3   18.31    2.10
  -5  -6   3   14.57    2.15
  -4  -6   3   -0.11    1.06
  -4   6   3    0.55    0.98
  -4  -6   3    0.95    1.12
   4   6  -3    1.01    0.98
  -4  -6   3    0.59    1.00
   4   6  -3    0.86    2.10
  -4   6   3    1.68    6.07
  -4  -6   3    0.63    1.14
  -4   6   3    1.91    0.88
   3   6  -3   66.26    5.68
  -3   6   3   69.06    3.88
  -3  -6   3   71.12    4.13
  -3  -6   3   64.28    4.16
   2   6  -3  544.16   23.99
  -2   6   3  584.31   21.62
  -2  -6   3  596.37   21.91
  -1  -6   3  122.16    5.35
  -1  -6   3  123.37    6.17
   1   6  -3  122.29    7.11
  -1   6   3  110.63    5.12
   0  -6   3  181.36    8.09
   0  -6   3  183.75    7.35
   0   6   3  184.73    7.44
   0  -6   3  194.38    7.55
   0   6   3  176.81    7.35
   0  -6  -3  166.82    7.33
   0   6  -3  187.56    8.82
   1  -6   3  151.11    6.11
   1   6   3  141.88    5.96
  -1   6  -3  120.91    6.41
  -1  -6  -3  124.62    5.40
   1  -6   3  139.48    5.86
   1  -6   3  146.29    6.48
   1   6   3  139.86    5.89
   2  -6   3  388.71   14.08
   2   6   3  368.71   14.00
   2  -6   3  389.15   14.38
   3  -6   3  190.39    8.29
   3  -6   3  187.99    9.00
   3  -6   3  207.63    8.51
   3   6   3  191.15    8.31
   4   6   3   23.40    2.36
   4  -6   3   24.89    2.83
   4   6   3   24.33    2.21
   4  -6   3   26.16    2.34
   4  -6   3   23.33    2.66
   4   6   3   21.86    4.80
   4  -6   3   29.17    2.54
   4   6   3   22.55    2.19
   5  -6   3   61.79    4.12
   5   6   3   59.13    4.22
   5  -6   3   64.75    4.70
   5   6   3   55.15    3.85
   5   6   3   59.15    7.40
   5  -6   3   66.15    4.38
   5   6   3   57.37    3.99
   6   6   3   19.75    2.45
   6  -6   3   20.73    2.67
   6   6   3   25.29    2.94
   6  -6   3   22.44    3.07
  -6   6  -3   18.52    2.20
   6  -6   3   21.49    2.68
   6   6   3   21.98    2.56
   7   6   3   24.12    2.69
   7  -6   3   24.37    3.18
   7   6   3   23.86    2.45
   7  -6   3   21.61    2.82
   7   6   3   21.25    4.21
  -7   6  -3   19.02    2.22
   7  -6   3   16.71    2.62
   7   6   3   20.23    2.55
   8  -6   3   48.07    3.92
   8  -6   3   41.98    3.46
   8   6   3   50.24    3.39
   8  -6   3   41.83    3.61
   8   6   3   50.77    5.43
  -8   6  -3   41.02    3.06
   8   6   3   46.11    3.51
   8  -6   3   54.15    4.93
   9  -6   3   12.90    1.80
   9   6   3   12.01    1.61
   9  -6   3    9.32    1.61
   9   6   3   10.48    1.42
   9   6   3   11.58    2.55
  -9   6  -3    9.56    1.23
   9  -6   3   13.12    2.39
   9  -6   3   10.76    1.62
  10   6   3    2.54    1.11
 -10  -7   3   49.72    2.88
 -10   7   3   64.63    2.92
  -9  -7   3   -0.30    0.79
  -9   7   3    0.61    0.76
   9  -7  -3    0.08    0.99
   9   7  -3    0.13    0.91
  -9   7   3    0.67    0.83
   9   7  -3   -0.13    0.86
   8   7  -3   26.86    2.56
   8  -7  -3   41.59    3.11
   8   7  -3   37.60    2.84
  -8  -7   3   40.42    2.95
   8  -7  -3   30.17    2.99
  -8   7   3   32.20    2.69
  -8   7   3   31.38    2.77
  -7   7   3    2.92    1.28
  -7  -7   3    6.46    1.79
   7   7  -3    5.11    1.56
  -7  -7   3    5.48    1.50
  -7   7   3    2.86    1.22
   7   7  -3    3.48    2.06
   7   7  -3    3.27    1.21
   7  -7  -3    3.48    1.60
   7  -7  -3    3.77    1.50
  -7   7   3    3.84    1.36
   6  -7  -3  120.52    7.01
   6   7  -3  119.19    6.48
  -6  -7   3  138.85    6.91
  -6   7   3  126.60    6.52
  -6   7   3  115.94    6.75
  -6  -7   3  127.59    7.26
  -6  -7   3  124.21    7.01
  -6   7   3  143.17    6.84
   6   7  -3  149.82    9.53
  -5   7   3    1.19    1.09
  -5  -7   3    0.13    1.10
   5   7  -3    0.19    1.06
  -5  -7   3    0.60    1.10
  -5   7   3    0.09    0.93
   5   7  -3    0.75    2.14
  -5   7   3    2.63    6.12
  -5  -7   3    0.24    1.14
  -5   7   3    1.49    0.98
   4   7  -3  156.28    7.68
  -4  -7   3  152.10    7.55
  -4   7   3  177.66    7.54
  -4  -7   3  173.42    8.45
   4   7  -3  187.07   10.72
  -4   7   3  175.71    7.88
  -4  -7   3  147.01    7.91
  -4   7   3  194.98    7.87
   3   7  -3  189.06   10.78
  -3   7   3  198.06    8.33
  -3  -7   3  189.63    8.59
  -3  -7   3  188.52    8.81
  -2   7   3    1.24    0.75
  -2  -7   3    1.20    0.92
   2   7  -3   -0.70    2.00
  -1  -7   3  452.46   16.61
  -1  -7   3  452.17   17.71
   1   7  -3  476.72   19.00
  -1   7   3  416.94   16.36
   0  -7   3   58.25    3.11
   0   7   3   53.79    2.98
   0   7   3   59.71    3.13
   0  -7  -3   52.77    3.09
   0  -7   3   68.70    3.92
   0  -7   3   58.04    3.00
   0   7  -3   66.95    4.50
  -1   7  -3  644.52   25.33
   1   7   3  695.64   24.47
  -1  -7  -3  613.92   24.00
   1  -7   3  691.81   25.21
   1   7   3  701.02   24.39
   1  -7   3  682.47   24.32
   2   7   3   38.21    2.43
   2  -7   3   38.11    2.43
   2  -7   3   37.35    2.73
  -2   7  -3   32.99    2.65
   3  -7   3  688.54   25.01
   3   7   3  670.16   24.89
   3   7   3  644.70   24.70
   3  -7   3  663.21   24.77
   3  -7   3  664.17   25.21
   3  -7   3  674.78   24.65
   3   7   3  694.03   27.25
   3  -7   3  642.21   25.81
   4   7   3  255.75   11.02
   4   7   3  238.38   10.74
   4  -7   3  275.26   11.81
   4   7   3  289.87   16.92
   4  -7   3  276.06   10.92
   4   7   3  262.00   10.71
   4   7   3  246.09   13.13
   4  -7   3  260.80   12.11
   4  -7   3  255.41   10.95
   4  -7   3  265.59   12.27
   4  -7   3  278.86   11.36
   4   7   3  256.83   11.02
   5  -7   3    0.14    1.54
   5   7   3    0.94    1.09
   5  -7   3    1.13    1.12
   5   7   3    0.40    3.72
   5   7   3   -0.24    2.06
   5  -7   3    1.66    1.02
   5   7   3    3.44    1.04
   5   7   3    1.31    1.34
   5   7   3    2.41    1.00
   6   7   3   64.63    4.50
   6   7   3   56.89    4.02
   6  -7   3   51.18    4.08
   6  -7   3   60.45    4.79
   6   7   3   54.02    3.72
   6   7   3   58.03    6.01
  -6   7  -3   47.23    3.69
   6  -7   3   59.77    5.39
   6  -7   3   55.94    4.38
   6   7   3   54.29    4.01
   7  -7   3    2.27    1.82
   7  -7   3    1.65    1.34
   7   7   3    2.85    1.43
   7   7   3    1.57    2.59
  -7   7  -3    2.33    1.21
   7  -7   3    1.51    1.38
   7   7   3    2.60    1.20
   7  -7   3    3.57    2.22
   8   7   3  115.17    5.97
   8  -7   3  107.60    6.13
   8  -7   3  115.81    6.48
   8  -7   3  111.80    6.06
   8   7   3  115.17    5.73
   8   7   3  116.03    8.19
  -8   7  -3   98.79    5.53
   8  -7   3  134.13    7.97
   9   7   3    1.05    1.68
   9  -7   3    1.14    1.01
   9   7   3    0.19    0.87
   9  -7   3    0.52    1.05
  -9   7  -3    1.20    0.72
   9  -7   3    1.16    0.90
   9   7   3    1.59    0.76
   9  -7   3    0.25    1.46
 -10   8   3    2.25    0.57
   9   8  -3   17.67    1.72
   9   8  -3   20.46    1.72
   9  -8  -3   23.77    1.93
  -9  -8   3   18.22    1.61
  -9   8   3   18.85    1.66
  -9   8   3   18.39    1.75
  -8   8   3   11.01    1.62
   8  -8  -3   14.92    1.99
   8   8  -3   12.88    1.73
   8   8  -3   10.41    1.74
   8  -8  -3    7.68    1.71
  -8  -8   3   11.67    1.66
  -8   8   3   11.21    1.69
   7  -8  -3   59.56    4.37
   7  -8  -3   66.15    4.16
   7   8  -3   62.74    3.81
   7   8  -3   47.18    3.69
   7   8  -3   54.78    3.77
   7  -8  -3   61.82    4.31
  -7  -8   3   61.08    3.97
  -7   8   3   60.23    3.86
  -7   8   3   48.64    3.98
  -7  -8   3   52.71    4.20
   7   8  -3   52.54    5.45
  -7   8   3   62.39    4.00
   6   8  -3  541.13   22.42
  -6  -8   3  604.73   22.74
  -6   8   3  588.89   22.39
   6  -8  -3  588.64   23.24
  -6   8   3  570.90   22.91
  -6  -8   3  581.12   23.32
   6   8  -3  613.59   26.11
  -6   8   3  622.67   22.69
   5   8  -3  437.66   18.09
  -5  -8   3  431.54   17.97
  -5   8   3  491.15   17.90
   5   8  -3  525.18   22.14
  -5   8   3  451.29   18.24
  -5  -8   3  392.77   18.32
  -5   8   3  523.04   18.26
  -4  -8   3    1.81    1.39
  -4   8   3    4.59    1.22
  -4  -8   3    4.29    1.39
   4   8  -3    2.77    1.28
  -4   8   3    4.39    1.10
   4   8  -3    3.60    2.43
  -4  -8   3    4.83    1.18
  -4   8   3    5.37    1.09
  -3   8   3   29.65    2.32
  -3  -8   3   27.92    2.50
  -3  -8   3   26.45    2.62
   2   8  -3  268.20   13.15
  -2   8   3  255.08   10.21
  -2  -8   3  266.15   10.53
  -2  -8   3  254.71   11.07
   1   8  -3  154.66    8.58
  -1  -8   3  151.67    6.33
   1  -8  -3  141.45    6.83
  -1  -8   3  146.39    7.34
  -1   8   3  139.67    6.10
   0  -8   3   15.14    1.42
   0   8  -3   14.52    2.28
   0  -8   3   13.42    1.29
   0  -8  -3   11.77    1.38
   0   8   3   13.59    1.31
   0  -8   3   14.41    1.93
   0   8   3   17.09    1.50
   1  -8   3 1090.50   38.10
  -1   8  -3 1000.48   38.21
  -1  -8  -3  944.77   36.74
   1  -8   3 1045.62   36.86
   1   8   3 1099.61   37.00
   2   8   3   21.34    1.78
   2  -8   3   25.42    2.36
   2  -8   3   20.28    2.33
   2  -8   3   24.86    1.87
   3  -8   3  450.09   16.87
   3   8   3  416.16   16.64
   3   8   3  419.65   16.55
   3   8   3  420.34   16.38
   3  -8   3  442.96   16.52
   3  -8   3  445.91   17.83
   3  -8   3  440.08   17.41
   3   8   3  459.94   19.24
   3  -8   3  414.41   17.80
   4   8   3  483.22   19.80
   4   8   3  482.70   19.46
   4  -8   3  513.97   21.23
   4   8   3  497.38   19.85
   4   8   3  487.72   19.69
   4  -8   3  538.04   19.97
   4  -8   3  556.75   20.97
   4  -8   3  551.71   19.84
   4  -8   3  528.36   21.55
   4   8   3  531.37   22.78
   4  -8   3  555.76   20.31
   5   8   3  125.19    6.51
   5   8   3  113.07    6.05
   5  -8   3  117.59    6.28
   5  -8   3  127.79    7.25
   5  -8   3  121.49    6.20
   5   8   3  117.59    5.90
   5   8   3  110.23    8.31
   5  -8   3  126.54    7.86
   5  -8   3  124.18    6.65
   5   8   3  113.73    6.19
   6   8   3   23.26    2.50
   6   8   3   23.83    2.35
   6   8   3   27.10    2.93
   6  -8   3   24.99    3.28
   6  -8   3   23.66    2.58
   6   8   3   22.63    4.12
  -6   8  -3   24.61    2.56
   6  -8   3   24.69    2.73
   6  -8   3   26.08    3.77
   6  -8   3   19.52    2.68
   6   8   3   23.87    2.62
   7   8   3  105.96    5.74
   7  -8   3   86.19    5.68
   7  -8   3  116.23    6.77
   7  -8   3   86.56    5.50
   7   8   3  106.13    5.45
   7   8   3  105.37    8.16
  -7   8  -3   97.48    5.58
   7  -8   3  114.50    7.78
  -8   8  -3  139.86    6.87
   8  -8   3  150.41    7.73
   8   8   3  145.33    6.96
   8  -8   3  139.55    7.21
   8   8   3  142.07    6.69
   8  -8   3  143.97    7.10
   8   8   3  159.76    9.50
   8  -8   3  173.17    9.26
  -9  -8  -3   14.89    1.10
   9  -8   3   14.94    1.73
   9   8   3    0.05    0.47
   9  -8   3   16.14    1.59
   9  -8   3   15.89    1.50
   9   8   3   19.64    2.67
  -9   8  -3   18.17    1.41
   9  -8   3   19.00    2.48
   9   8   3   -0.08    0.31
   9   9  -3   11.67    1.33
  -9   9   3   -0.13    0.40
   9   9  -3    0.04    0.32
  -9   9   3   15.80    1.44
   8   9  -3   26.70    2.45
   8  -9  -3   44.57    3.31
   8   9  -3   44.66    3.08
  -8  -9   3   31.89    2.47
  -8   9   3   31.72    2.43
  -8   9   3   31.06    2.60
   8  -9  -3   25.31    2.66
   7   9  -3  316.17   14.50
   7  -9  -3  412.38   15.04
   7   9  -3  377.34   14.44
  -7  -9   3  363.78   14.63
  -7   9   3  361.89   14.48
   7  -9  -3  332.74   15.07
  -7   9   3  347.45   14.63
  -6   9   3    5.52    1.50
   6   9  -3    4.42    1.55
  -6  -9   3    6.54    1.51
  -6   9   3    6.00    1.36
   6   9  -3    7.84    2.77
   6  -9  -3    6.45    1.61
   6   9  -3    6.00    1.37
   6  -9  -3    6.94    1.86
   6   9  -3    3.75    5.43
  -6   9   3    7.85    1.54
  -5  -9   3  115.76    6.45
   5   9  -3  136.99    6.92
  -5   9   3  147.73    6.56
   5   9  -3  164.60   10.03
  -5   9   3  133.12    6.80
  -5   9   3  148.24    6.78
  -5  -9   3  118.48    6.94
   4   9  -3  410.19   16.95
  -4   9   3  429.27   16.32
   4   9  -3  483.32   20.77
  -4   9   3  421.50   16.73
  -4  -9   3  358.99   16.82
  -4   9   3  479.66   16.76
  -4  -9   3  410.43   17.58
  -3  -9   3   11.36    1.95
  -3   9   3   11.88    1.47
  -3  -9   3   12.86    1.69
  -3   9   3   10.56    2.34
  -2  -9   3   10.36    1.75
   2   9  -3   11.55    2.89
  -2   9   3   10.48    1.19
  -2  -9   3   11.84    1.41
   2  -9  -3   10.22    1.74
  -2   9   3    8.89    2.16
  -2   9   3   13.16    9.55
  -1   9   3   63.55    3.23
   1  -9  -3   64.52    4.06
  -1  -9   3   59.82    4.28
   1   9  -3   64.68    5.16
  -1  -9   3   66.24    3.37
  -1  -9   3   62.24    4.00
   0  -9   3   16.32    1.46
   0   9   3   15.35    1.36
   0   9  -3   15.89    2.53
   0  -9  -3   12.59    1.50
   0  -9   3   13.71    2.04
   0  -9   3   11.47    1.74
   1   9   3    6.83    0.99
  -1   9  -3    7.34    1.79
  -1  -9  -3    6.06    1.01
   1  -9   3    6.57    1.54
   1  -9   3    7.67    1.02
   1  -9   3    6.51    1.52
   2  -9   3   17.29    1.57
   2   9   3   17.72    1.54
   2  -9   3   12.38    2.01
   2   9   3   19.01    2.86
   2  -9   3   15.56    2.20
   2  -9   3   15.85    2.11
   3  -9   3  451.55   18.92
   3  -9   3  453.76   18.55
   3  -9   3  474.89   18.82
   3   9   3  461.54   20.35
   3   9   3  464.63   17.71
   3  -9   3  442.05   19.06
   3  -9   3  465.90   17.82
   4  -9   3    5.63    1.93
   4  -9   3    5.70    1.83
   4   9   3    4.14    1.17
   4   9   3    3.47    2.11
   4   9   3    5.07    1.30
   4  -9   3    4.03    1.16
   4  -9   3    5.15    1.19
   4   9   3    4.37    1.07
   4   9   3    5.06    1.16
   4  -9   3    6.13    1.98
   5  -9   3   65.00    4.19
   5   9   3   50.07    3.59
   5   9   3   53.58    3.88
   5   9   3   55.44    3.65
   5  -9   3   57.40    3.72
   5   9   3   57.59    3.51
   5   9   3   51.13    5.63
   5  -9   3   60.59    3.91
   5  -9   3   59.15    5.23
   5  -9   3   57.20    4.66
   6   9   3   80.78    4.98
   6   9   3   92.60    5.38
   6   9   3   90.49    4.97
   6  -9   3   70.15    4.85
   6   9   3   86.28    4.68
   6  -9   3   74.10    4.77
   6   9   3   77.54    7.13
  -6   9  -3   74.43    4.87
   6  -9   3   76.94    6.47
   6  -9   3   89.52    6.04
   7  -9   3   45.09    3.56
   7  -9   3   40.36    3.57
   7  -9   3   58.70    4.64
   7   9   3   59.04    3.54
   7   9   3   47.20    5.52
   7   9   3   58.05    3.73
  -7   9  -3   51.18    3.75
   7  -9   3   58.62    5.55
   8  -9   3   10.78    1.68
   8  -9   3    9.46    2.04
   8   9   3    9.24    1.40
   8   9   3   10.86    2.87
  -8   9  -3   11.42    1.56
   8  -9   3    9.34    1.56
   8  -9   3   11.40    2.67
   9  -9   3   47.48    2.54
   9   9   3   50.55    3.60
  -9   9  -3   47.80    2.11
   9  10  -3   28.20    2.03
  -9 -10   3   28.51    2.51
  -9  10   3   29.49    2.00
   8  10  -3    4.77    1.28
  -8  10   3    7.11    1.13
   8 -10  -3    6.55    1.51
  -8  10   3    5.77    1.19
   7  10  -3   65.60    4.38
   7  10  -3   84.52    4.32
  -7  10   3   72.35    4.15
  -7  10   3   77.86    4.47
   7 -10  -3   69.19    4.75
   6  10  -3   29.58    2.91
   6  10  -3   34.63    2.61
  -6  10   3   33.94    2.65
   6  10  -3   29.45    4.32
   6 -10  -3   30.11    4.28
   6 -10  -3   31.61    3.24
   6  10  -3   18.01    7.61
  -6  10   3   32.45    2.74
   5  10  -3  282.01   12.94
  -5  10   3  310.54   12.40
   5  10  -3  343.11   16.80
   5 -10  -3  299.09   15.41
  -5  10   3  340.59   12.88
  -5  10   3  312.58   12.96
   4  10  -3  228.44   10.68
   4  10  -3  269.48   14.16
   4 -10  -3  238.75   12.50
  -4  10   3  250.86   10.42
  -3  10   3   97.63    4.83
   3 -10  -3  102.27    6.56
  -3  10   3  108.42    7.00
   2  10  -3 1195.19   45.18
  -2 -10   3 1244.78   43.34
  -2  10   3 1089.16   40.96
  -2  10   3 1268.92   44.02
  -2 -10   3 1141.46   43.16
   2 -10  -3 1172.37   43.00
  -2 -10   3 1103.84   42.42
  -1  10   3   17.40    1.43
   1  10  -3   15.36    2.95
  -1 -10   3   15.29    2.38
   1 -10  -3   18.00    2.04
  -1  10   3   17.81    2.67
  -1 -10   3   17.14    2.14
   0 -10  -3   91.92    5.06
   0 -10   3  105.14    6.00
   0  10   3  112.89    6.58
   0  10  -3  117.31    6.85
   0 -10   3   94.23    5.52
   1  10   3  362.10   12.48
   1 -10   3  323.91   12.22
  -1  10  -3  300.98   14.05
  -1 -10  -3  291.99   12.51
   1 -10   3  320.41   13.77
   1 -10   3  307.82   13.51
   1  10   3  344.54   14.77
   1 -10   3  285.78   13.37
   2 -10   3  159.58    8.21
   2 -10   3  169.18    8.38
   2  10   3  173.52    9.34
   2  10   3  165.70    7.05
   2 -10   3  155.22    8.24
   2 -10   3  161.20    7.00
   3 -10   3  237.07   11.14
   3  10   3  227.86    9.70
   3 -10   3  235.25   10.78
   3 -10   3  233.99   11.03
   3 -10   3  238.05    9.86
   3  10   3  240.48   12.39
   3 -10   3  230.27   11.29
   4  10   3  290.52   12.69
   4 -10   3  333.59   13.14
   4  10   3  304.40   12.74
   4 -10   3  329.52   14.58
   4 -10   3  330.54   14.10
   4  10   3  310.89   15.84
   4 -10   3  319.85   14.85
   5  10   3   66.37    4.25
   5  10   3   60.70    3.89
   5 -10   3   68.31    5.13
   5  10   3   68.08    3.84
   5  10   3   59.62    6.16
   5 -10   3   69.91    5.84
   6  10   3    0.77    1.31
   6 -10   3    1.31    1.90
   6  10   3    0.47    0.99
   6  10   3    1.82    2.45
  -6  10  -3   -0.33    1.25
   6 -10   3    1.59    1.12
   6  10   3   -0.08    0.80
   6 -10   3    0.88    2.17
   7  10   3   18.34    2.02
   7 -10   3   14.40    2.66
   7 -10   3   14.25    1.93
   7  10   3   15.08    1.65
   7  10   3   17.14    3.57
  -7  10  -3   17.06    2.10
   7 -10   3   22.71    3.70
   8 -10   3   63.17    4.31
   8  10   3   57.00    5.06
  -8  10  -3   55.00    3.56
   8 -10   3   66.33    5.25
   9 -10   3    0.06    0.86
   9  10   3    0.63    1.20
  -9  10  -3    1.02    0.66
   9 -10   3    1.13    1.33
  -9 -11   3   -0.15    0.99
   9  11  -3    0.05    0.68
  -9  11   3   -0.52    0.56
   8  11  -3   80.45    4.47
   8 -11  -3   81.54    4.58
  -8  11   3   90.09    4.41
   7  11  -3   95.99    5.55
   7 -11  -3  104.99    5.96
   6  11  -3   90.51    5.41
   6  11  -3   90.62    7.51
   6 -11  -3   91.78    5.72
   6 -11  -3  103.43    7.75
  -6  11   3  108.87    5.38
   5  11  -3    3.00    1.41
   5  11  -3    6.10    2.59
   5 -11  -3    3.00    1.88
   5  11  -3    2.67    6.86
  -5  11   3    4.58    7.24
  -5  11   3    3.18    1.09
   4  11  -3  602.13   24.25
   4 -11  -3  616.39   26.43
  -3 -11   3  119.77    7.37
   3 -11  -3  114.63    7.26
  -3  11   3  111.70    7.59
  -2 -11   3    1.47    1.48
  -2 -11   3    0.59    1.50
   2  11  -3    1.12    2.10
   2 -11  -3    1.51    1.27
  -2  11   3    0.34    1.57
   1  11  -3  417.76   19.18
   1 -11  -3  399.17   17.28
  -1 -11   3  415.50   17.96
  -1 -11   3  444.71   18.02
   0  11  -3  342.00   15.24
   0 -11  -3  296.75   13.19
   0 -11   3  333.63   14.36
   0  11   3  361.11   15.24
   0 -11   3  320.70   14.06
   1 -11   3   33.32    3.11
  -1  11  -3   26.38    3.15
  -1 -11  -3   22.48    2.09
   1  11   3   36.76    3.81
   1 -11   3   28.02    2.94
   2 -11   3  492.32   20.51
   2 -11   3  466.61   20.25
   2  11   3  515.82   21.73
   3 -11   3  227.44   10.79
   3 -11   3  233.85   11.25
   3  11   3  240.11   12.54
   3 -11   3  232.06   11.26
   4 -11   3   11.04    2.39
   4  11   3    9.16    2.92
   4 -11   3   12.50    2.35
   4 -11   3   12.02    2.12
   5  11   3  154.40    7.49
   5 -11   3  172.41    8.94
   6  11   3  546.57   21.68
   6 -11   3  607.17   23.51
   6  11   3  536.46   25.05
  -6  11  -3  543.52   21.94
   7 -11   3   10.13    2.45
   7  11   3   11.47    3.15
  -7  11  -3    8.13    1.69
   8 -11   3    6.08    1.62
   8  11   3    7.39    2.28
  -8  11  -3    4.20    1.19
   8 -11   3    5.77    2.20
   9  11   3   25.59    2.42
  -9  11  -3   26.52    1.76
   9 -11   3   31.61    2.73
   9  12  -3   73.18    3.51
  -9 -12   3   74.73    3.99
   8  12  -3   60.53    3.58
  -8 -12   3   65.99    4.62
  -8  12   3   62.42    3.31
   7  12  -3   -0.35    1.17
   7 -12  -3    0.40    1.18
  -7  12   3    1.13    0.81
   6  12  -3  131.22    6.94
   6  12  -3  142.20    9.52
   6 -12  -3  135.55    7.27
   6 -12  -3  154.24    9.74
  -6  12   3  141.13    6.60
   5  12  -3  317.04   13.83
   5  12  -3  360.17   17.48
   5 -12  -3  361.42   16.84
   4  12  -3  308.69   15.72
  -4  12   3  167.69   23.39
  -4 -12   3  329.67   14.63
   4 -12  -3  281.99   14.21
   4  12  -3  194.69   21.89
  -4 -12   3  259.74   12.65
   3 -12  -3  218.59   11.61
  -3 -12   3  249.32   12.07
  -3  12   3  244.54   12.54
  -2 -12   3   25.09    3.19
   2  12  -3   23.01    3.84
   2 -12  -3   26.89    3.01
  -2  12   3   21.23    3.21
  -1 -12   3   23.12    2.98
   1  12  -3   18.88    3.42
   1 -12  -3   17.06    2.25
  -1 -12   3   18.86    2.68
  -1  12   3   19.67    3.12
   0  12  -3    5.34    2.21
   0 -12  -3    3.56    1.13
   0 -12   3    5.12    1.69
   0 -12   3    4.77    1.76
   0  12   3    3.56    2.02
  -1  12  -3  979.77   39.95
   1 -12   3 1022.93   39.21
   1  12   3 1125.67   40.79
   1 -12   3 1040.79   39.57
   2 -12   3  108.97    6.73
   2 -12   3  118.63    7.01
   2  12   3  119.60    7.82
   3 -12   3    2.44    1.68
   3 -12   3    3.87    1.65
   3  12   3    1.75    2.16
   3 -12   3    1.24    1.52
   4 -12   3  146.56    8.58
   4 -12   3  146.56    8.10
   4  12   3  130.20    9.22
   5 -12   3  144.08    8.27
   5  12   3  125.68    9.25
   6 -12   3    6.42    2.36
   6  12   3    5.45    2.78
   7 -12   3  187.82    9.24
   7  12   3  166.35   10.09
  -7  12  -3  167.44    8.14
   8  12   3   70.91    5.28
  -8  12  -3   73.14    4.10
  -9  12  -3    0.59    0.49
  -9 -13   3   -0.16    0.66
   9  13  -3    0.04    0.52
   8  13  -3    1.55    0.91
  -8 -13   3    1.11    1.32
  -8  13   3    0.18    0.37
   7  13  -3  198.81    9.07
  -7 -13   3  224.80   11.01
  -7  13   3  208.07    8.68
  -6 -13   3    2.01    2.14
   5  13  -3   88.03    7.70
   5 -13  -3   83.01    7.04
   5  13  -3   73.73   13.62
  -5 -13   3  103.57    7.33
   4  13  -3  263.52   14.10
  -4 -13   3  247.46   12.56
   4 -13  -3  216.78   12.23
  -4 -13   3  225.74   11.09
   3  13  -3  178.35    8.77
   3 -13  -3  188.06   10.30
  -3 -13   3  205.91   10.73
  -3 -13   3  182.10    9.41
  -2 -13   3    1.62    1.45
  -2 -13   3    0.70    1.76
   2 -13  -3    1.75    1.44
   2  13  -3    1.78    2.22
  -2  13   3    0.21    1.90
   1  13  -3  644.94   27.03
   1 -13  -3  577.35   24.42
  -1 -13   3  638.62   25.42
  -1 -13   3  612.97   25.26
  -1 -13   3  586.98   24.55
   0  13  -3  160.44    9.62
   0 -13   3  163.85    8.70
   0 -13  -3  148.06    7.80
   0 -13   3  163.85    8.79
   0  13   3  183.27    9.87
   0 -13   3  143.33    8.18
   1 -13   3   15.82    2.63
  -1  13  -3   10.03    2.53
   1 -13   3   13.19    2.35
   1  13   3   17.25    3.15
   1 -13   3   16.39    2.53
   2 -13   3  403.90   17.86
   2 -13   3  385.66   17.47
   2  13   3  425.92   18.98
   3 -13   3  578.45   23.62
   3 -13   3  570.20   24.11
   3  13   3  591.61   25.66
   3 -13   3  592.21   24.40
   4 -13   3    2.36    1.80
   4 -13   3    0.32    1.73
   4  13   3    1.23    2.28
   5 -13   3  105.40    6.73
   5  13   3   82.25    7.21
   6 -13   3   95.01    6.44
   6  13   3   93.39    7.36
   7 -13   3   50.06    4.11
   7  13   3   43.65    4.57
   8  13   3   64.22    4.69
  -8  13  -3   74.92    3.89
   8 -13   3   74.43    4.33
   8  14  -3  104.04    5.03
  -8 -14   3  120.47    6.05
  -7 -14   3    0.45    1.63
  -6 -14   3  124.73    8.07
   5 -14  -3    0.73    1.66
  -5 -14   3    1.28    2.15
   5  14  -3   -0.83    2.09
   5  14  -3    1.94    6.54
   4  14  -3   29.06    2.94
  -4 -14   3   34.44    4.28
   4  14  -3   27.96    4.53
   4  14  -3   16.81    9.04
  -4  14   3   17.75   11.01
   4 -14  -3   26.70    3.89
  -4 -14   3   28.37    3.28
   3  14  -3  117.38    6.57
   3 -14  -3  115.93    7.79
  -3 -14   3  122.26    7.20
   2  14  -3 1483.32   58.22
  -2 -14   3 1582.09   56.69
  -2  14   3 1658.67   57.79
   2 -14  -3 1405.88   55.57
  -2 -14   3 1421.81   55.11
   1  14  -3   37.35    4.85
   1 -14  -3   41.30    3.76
  -1 -14   3   38.45    4.04
  -1 -14   3   46.09    4.37
  -1  14   3   45.13    4.71
  -1 -14   3   43.86    3.93
   0  14  -3  367.24   18.04
   0 -14   3  398.55   17.03
   0 -14  -3  344.27   15.74
   0 -14   3  369.33   16.43
   0 -14   3  377.80   17.02
   1 -14   3  569.01   23.70
   1 -14   3  566.77   24.07
   1 -14   3  539.41   23.43
   2 -14   3  453.32   19.99
   2 -14   3  477.11   20.54
   2  14   3  499.98   21.62
   2 -14   3  444.98   20.08
   3 -14   3   28.82    3.32
   3 -14   3   20.95    3.20
   3  14   3   22.96    4.05
   3 -14   3   22.26    3.48
   3 -14   3   20.90    3.26
   4 -14   3  613.22   24.14
   4  14   3  524.57   25.28
   4 -14   3  580.56   25.01
   5 -14   3   37.37    3.97
   5  14   3   27.96    4.32
   5 -14   3   25.89    4.12
   6 -14   3   21.81    3.23
   6  14   3   19.84    3.73
  -6  14  -3   20.08    2.44
   6 -14   3   19.24    3.57
   7 -14   3   45.05    3.79
   7  14   3   35.01    3.90
   7 -14   3   43.03    4.41
   8 -14   3   97.87    4.79
   8  14   3   77.25    4.85
  -8 -15   3   70.02    4.16
  -7 -15   3  217.91   10.61
  -6 -15   3   24.31    3.49
   5  15  -3   29.94    2.86
  -5 -15   3   34.82    4.29
   4  15  -3  355.07   15.28
   4  15  -3  405.22   19.37
  -4 -15   3  396.75   17.87
   4 -15  -3  336.67   17.25
   4  15  -3  302.05   28.64
  -4 -15   3  362.73   16.12
   3  15  -3  181.35    8.80
  -3 -15   3  194.19   10.75
   3 -15  -3  166.46    9.97
  -3 -15   3  166.93    9.20
   2  15  -3  108.50    8.53
  -2 -15   3  103.45    7.34
   2 -15  -3   95.85    6.72
  -2  15   3  125.46    8.47
  -2 -15   3  105.66    6.62
   1  15  -3  935.13   39.35
   1  15  -3  717.59   50.23
   1 -15  -3  893.68   36.68
  -1 -15   3  924.64   37.51
  -1  15   3 1124.47   39.43
  -1 -15   3 1044.40   38.08
  -1 -15   3  936.51   36.72
   0  15  -3  415.42   19.60
   0 -15  -3  370.10   16.77
   0 -15   3  397.09   18.12
   0  15  -3  291.46   27.30
   0  15   3  503.73   20.09
   0 -15   3  389.73   17.56
   0 -15   3  413.86   18.10
   1 -15   3   77.27    5.87
   1 -15   3   76.09    6.03
   1  15   3   91.73    6.95
   1 -15   3   73.74    5.71
   2 -15   3   54.74    4.99
   2  15   3   51.49    5.44
   2 -15   3   50.89    4.76
   3 -15   3  133.14    7.74
   3  15   3  128.68    8.88
   3 -15   3  116.45    8.00
   3 -15   3  130.12    8.31
   4 -15   3    9.65    2.53
   4  15   3    6.19    2.77
  -4  15  -3    4.55    9.61
   4 -15   3    6.97    2.49
   5 -15   3  156.54    8.58
   5 -15   3  145.93    9.28
   6 -15   3  169.27    8.88
   6  15   3  139.51    9.11
  -6  15  -3  159.45    7.83
   6 -15   3  165.21    9.77
   7 -15   3  115.01    6.19
   7  15   3   95.25    6.22
  -7  15  -3  101.45    5.29
   7 -15   3  106.23    6.81
   8 -15   3   19.10    1.80
  -8  15  -3   20.70    1.56
   8 -15   3   20.13    2.32
  -8 -16   3   17.72    1.80
  -7 -16   3    0.72    1.42
   7  16  -3    0.25    0.85
  -6 -16   3  207.47   10.63
   6  16  -3  194.38    8.77
   5  16  -3  273.59   12.10
  -5 -16   3  308.17   14.57
   4  16  -3  103.12    5.85
   4  16  -3   92.22    8.13
   4 -16  -3   89.52    7.21
   4  16  -3   77.67   14.51
  -4 -16   3  114.74    7.83
  -4 -16   3   99.68    6.41
   3  16  -3  298.84   12.97
  -3 -16   3  305.40   15.15
   3 -16  -3  279.88   14.49
  -3 -16   3  285.77   13.58
   2  16  -3   45.72    3.69
   2  16  -3   43.60    5.68
  -2 -16   3   48.35    4.96
   2 -16  -3   42.26    4.34
  -2 -16   3   40.93    4.06
   1  16  -3   56.91    6.15
   1 -16  -3   54.27    4.63
   1  16  -3   51.85   12.66
  -1 -16   3   50.85    4.85
  -1  16   3   63.88    5.87
  -1 -16   3   43.45    4.34
   0 -16   3   14.47    2.75
   0 -16   3   11.38    2.60
   0  16  -3    9.08    7.67
   0  16   3   15.49    3.57
   1 -16   3  867.75   32.77
  -1  16  -3  541.99   40.21
   1  16   3 1015.32   34.57
  -1  16  -3  313.43   37.66
   1 -16   3  864.48   32.07
   2 -16   3  123.08    8.29
   2  16   3  128.07    8.98
   2 -16   3  120.96    8.04
   3 -16   3  102.69    6.83
   3 -16   3  100.49    7.39
   3  16   3   95.29    7.68
   3 -16   3   95.54    7.11
   4 -16   3  118.82    8.16
   4 -16   3  129.08    7.61
   5 -16   3  456.82   18.66
  -5  16  -3  417.51   17.17
   5 -16   3  429.74   19.53
   6 -16   3   38.23    3.80
   6  16   3   26.14    3.57
  -6  16  -3   35.55    2.94
   6 -16   3   36.56    4.26
   7 -16   3  190.67    8.40
  -7  16  -3  180.26    7.63
   7 -16   3  173.74    9.05
   7  17  -3  108.33    5.19
  -7 -17   3  134.59    6.50
   6  17  -3  114.11    5.71
  -6 -17   3  129.13    7.40
   5  17  -3   93.73    5.21
   4  17  -3  479.03   19.18
  -3 -17   3   12.54    2.39
   3  17  -3   13.52    2.14
   3  17  -3    9.15    8.28
   3 -17  -3    9.63    2.43
  -2 -17   3    1.46    1.80
   2  17  -3   -0.12    1.52
   2  17  -3   -1.25    2.26
   2 -17  -3    1.79    1.62
   2  17  -3    4.66    8.56
   1 -17  -3   30.66    3.58
  -1 -17   3   36.98    4.31
  -1  17   3   47.12    5.27
   1  17  -3   26.95   10.34
   1  17  -3   33.31    5.09
  -1 -17   3   36.89    3.86
   0 -17   3  881.51   35.20
   0 -17   3  846.26   34.24
   1 -17   3   73.91    6.15
   1  17   3   74.58    6.59
   1 -17   3   59.44    5.41
   2 -17   3  520.21   21.93
   2  17   3  554.18   22.75
   2 -17   3  492.68   21.10
   3 -17   3  337.97   15.22
   3  17   3  309.05   16.20
   3 -17   3  307.37   15.59
   4 -17   3   29.96    3.69
   4  17   3   24.70    3.97
   4 -17   3   28.45    4.01
   5 -17   3   96.46    6.30
  -5  17  -3   95.00    5.36
   5 -17   3   92.43    6.87
   6 -17   3  248.94   11.07
  -6  17  -3  241.93    9.98
   6 -17   3  225.90   11.60
   7 -17   3   27.62    2.50
  -7  17  -3   26.12    2.00
   7 -17   3   28.48    3.05
  -7 -18   3   20.05    2.04
   7  18  -3   14.69    1.37
   6  18  -3  106.38    5.13
   5  18  -3  157.93    7.36
   4  18  -3  230.28   10.26
   3  18  -3  109.34    6.10
  -3 -18   3  104.88    6.70
   2  18  -3 1114.52   39.89
   2  18  -3 1012.43   43.91
  -2 -18   3 1059.10   40.69
  -1 -18   3    4.64    2.02
   1  18  -3    8.63    1.93
  -1 -18   3    8.35    2.46
   1  18  -3    1.11    7.21
  -1  18   3    6.69    3.01
   0 -18   3  475.68   22.24
   0 -18   3  507.39   21.61
   1 -18   3   44.13    4.86
   1  18   3   47.82    5.38
   1 -18   3   39.87    4.37
   2  18   3   21.13    3.89
   2 -18   3   20.52    3.40
   3 -18   3   55.24    4.97
   3  18   3   40.11    4.99
   3 -18   3   53.82    5.14
   4 -18   3  157.78    8.65
   4 -18   3  155.40    9.07
   4 -18   3  148.96    9.14
   5 -18   3  167.42    8.78
  -5  18  -3  168.77    7.74
   5 -18   3  154.44    9.22
   6 -18   3    6.37    1.91
   6  18   3    4.71    1.54
  -6  18  -3    8.05    1.40
   6 -18   3    8.03    2.29
  -7  18  -3  100.68    4.49
   7 -18   3  115.93    5.74
   6  19  -3   -0.21    0.72
   5  19  -3  170.03    7.55
   4  19  -3  138.24    6.75
   3  19  -3  406.81   16.29
  -3 -19   3  385.64   17.09
   2  19  -3   36.58    3.26
  -2 -19   3   35.42    3.69
   1  19  -3  481.20   19.71
  -1  19   3  529.62   22.99
  -1 -19   3  474.93   20.91
   0  19   3   40.18    4.88
   0 -19   3   38.59    4.19
   1 -19   3   10.22    2.66
   1 -19   3   10.69    2.92
   1  19   3   12.59    3.28
   2 -19   3  119.27    7.64
   2  19   3  110.42    8.08
   2 -19   3  116.56    8.02
   2 -19   3  124.18    8.01
   3 -19   3  666.05   27.05
   3 -19   3  715.64   26.80
   3 -19   3  667.03   27.05
   4 -19   3   52.60    4.92
   4 -19   3   59.14    4.85
   4  19   3   39.19    4.32
  -4  19  -3   52.83    3.65
   4 -19   3   49.02    4.90
   5 -19   3   47.76    4.13
  -5  19  -3   47.23    3.12
   5 -19   3   42.36    4.23
   6 -19   3  105.35    5.64
  -6  19  -3  100.42    4.74
   6 -19   3  100.50    6.02
   6  20  -3  135.41    5.61
   5  20  -3   63.17    3.42
   4  20  -3   18.02    1.91
   3  20  -3  130.79    6.46
  -3 -20   3  129.87    7.26
   2  20  -3  100.26    5.64
  -2 -20   3  106.26    7.47
  -2 -20   3  103.89    6.54
   1  20  -3  160.22    7.94
  -1 -20   3  161.95    9.85
  -1 -20   3  162.74    9.01
   0  20  -3  162.24    7.75
   0  20   3  152.94    9.71
   0 -20   3  146.31    9.31
   0 -20   3  141.21    8.60
  -1  20  -3  257.94   10.98
   1  20   3  237.01   12.91
   1 -20   3  244.31   12.86
   1 -20   3  230.34   12.20
   2 -20   3  115.52    7.70
   2 -20   3  121.04    7.54
   2  20   3   91.88    7.11
   2 -20   3  111.30    7.33
   3 -20   3   33.88    4.05
   3 -20   3   32.87    3.84
  -3  20  -3   32.87    2.73
   3 -20   3   29.00    3.73
  -4  20  -3  493.72   19.39
   4 -20   3  479.81   21.27
   5 -20   3  186.99    8.82
  -5  20  -3  171.26    7.39
   5 -20   3  164.84    8.90
   6 -20   3    7.62    1.45
   5  21  -3  128.25    5.42
   4  21  -3  161.08    6.94
  -4 -21   3  161.10    8.58
  -3 -21   3    1.65    1.98
   3  21  -3    1.71    1.03
   2  21  -3   60.37    3.79
  -2 -21   3   64.00    5.40
  -2 -21   3   60.65    4.56
   1  21  -3   34.60    2.88
  -1 -21   3   40.37    4.43
  -1 -21   3   37.92    3.69
   0 -21   3  519.73   13.62
   0 -21   3  517.03   12.29
   1 -21   3   17.87    2.93
   1  21   3   15.57    3.05
   1 -21   3   21.63    3.49
   2 -21   3  432.61   19.13
   2 -21   3  438.97   18.76
   2 -21   3  415.51   18.63
   3 -21   3  259.87   12.56
   3 -21   3  253.98   12.07
   3 -21   3  238.23   12.06
   4 -21   3   49.34    3.79
   4 -21   3   42.78    3.70
   5 -21   3    3.99    1.57
   5 -21   3    4.85    1.70
  -5 -22   3  133.97    6.36
  -4 -22   3   12.83    2.15
   3  22  -3   -0.05    0.41
  -3 -22   3  322.85    9.17
  -2 -22   3  249.51    8.69
  -2 -22   3  241.70    7.19
  -1 -22   3   40.61    4.32
  -1 -22   3   39.93    3.64
   0 -22   3  205.18   10.84
   0 -22   3  197.93   10.02
   1 -22   3  290.96   13.94
   1 -22   3  293.88   13.62
   1 -22   3  284.12   13.37
   2 -22   3   83.22    6.00
   2 -22   3   87.21    5.85
   2 -22   3   79.53    5.58
   3 -22   3   70.61    5.32
   3 -22   3   75.69    5.17
   3 -22   3   67.14    4.92
   4 -22   3  192.23    8.77
   4 -22   3  167.22    8.50
  -4 -23   3  100.43    5.31
  -3 -23   3  169.57    8.39
  -2 -23   3    6.07    1.91
  -1 -23   3  264.01   12.17
  -1 -23   3  240.85   11.08
   0 -23   3   79.38    5.64
   0 -23   3   73.63    4.88
   1 -23   3   13.50    2.28
   1 -23   3   14.88    2.75
   1 -23   3   13.47    2.63
   2 -23   3  122.45    7.29
   2 -23   3  135.62    7.16
   2 -23   3  118.59    6.72
   3 -23   3  122.91    6.46
   3 -23   3  113.60    6.27
  -3 -24   3   45.91    3.22
  -2 -24   3  119.13    6.35
  -1 -24   3   23.29    2.83
   0 -24   3   31.53    3.28
   0 -24   3   35.83    3.28
   0 -24   3   32.50    2.79
   1 -24   3  196.25    9.32
   1 -24   3  201.22    9.13
   1 -24   3  172.22    8.41
   2 -24   3  272.77   12.24
   2 -24   3  285.65   12.01
  -1 -25   3   37.16    2.86
  -1 -25   3   37.06    2.79
   0 -25   3  101.54    5.64
   0 -25   3  118.02    5.68
   1 -25   3    1.13    1.12
   1 -25   3    0.52    1.15
  10   0  -4   34.21    2.08
 -10   0   4   28.11    1.89
   9   0  -4   49.38    3.16
  -9   0   4   48.91    3.16
  -9   0   4   43.08    3.09
   8   0  -4  441.00   17.52
  -8   0   4  441.15   17.73
  -7   0   4  744.05   27.42
   7   0  -4  654.37   29.88
  -7   0   4  692.39   27.97
  -6   0   4    6.87    2.01
  -6   0   4    3.85    1.75
   6   0  -4    7.69    2.47
  -6   0   4    5.44    1.87
  -5   0   4  722.23   28.71
  -5   0   4  727.91   29.42
   4   0  -4  104.33    8.14
  -4   0   4   91.06    5.55
  -4   0   4   85.20    5.04
  -4   0   4  100.18    5.52
  -3   0   4  100.20    5.52
   3   0  -4  105.41    8.01
  -3   0   4   85.78    4.66
   2   0  -4  254.89   13.75
  -2   0   4  267.32   11.14
   1   0  -4  415.12   19.09
  -1   0   4  456.10   16.86
  -1   0   4  420.66   16.50
   0   0  -4  273.14   11.82
   0   0   4  248.57   10.24
   0   0   4  238.78   10.04
   1   0   4  194.71    8.17
  -1   0  -4  180.03    7.87
   1   0   4  178.57    7.87
   2   0   4 1113.76   40.15
   2   0   4 1109.13   39.79
   2   0   4 1097.16   39.99
   3   0   4 1529.10   54.27
   3   0   4 1493.99   54.00
   3   0   4 1502.35   56.92
   3   0   4 1501.38   53.79
   3   0   4 1487.88   53.90
   4   0   4  205.69    9.61
   4   0   4  211.61    9.43
   4   0   4  206.82   12.04
   4   0   4  204.81    9.20
   4   0   4  202.89    9.40
   5   0   4  468.68   18.85
   5   0   4  468.01   22.72
   5   0   4  461.00   18.63
   5   0   4  456.23   19.12
   6   0   4  326.37   14.33
   6   0   4  310.55   17.85
   6   0   4  325.88   14.07
   7   0   4  297.90   13.42
   7   0   4  293.04   13.12
   8   0   4   47.70    3.53
   8   0   4   57.29    5.12
   9   0   4  466.73   19.98
   9   0   4  504.77   19.07
  10  -1  -4   99.58    4.25
 -10  -1   4   82.91    4.01
   9  -1  -4  140.40    6.33
  -9  -1   4  125.61    6.22
   8  -1  -4  139.87    6.93
  -8  -1   4  143.38    7.13
  -8  -1   4  136.87    7.27
  -7  -1   4  166.91    8.18
   7  -1  -4  138.65    9.72
  -7  -1   4  141.63    8.30
  -7   1   4  178.49    8.43
   7   1  -4  151.24   10.03
  -6  -1   4  409.07   16.83
   6   1  -4  410.77   19.95
   6  -1  -4  395.50   19.84
  -6  -1   4  376.96   17.28
  -6   1   4  427.19   17.17
  -5  -1   4  735.67   29.17
  -5  -1   4  731.29   29.79
  -5   1   4  767.69   29.48
  -4  -1   4    3.91    1.67
  -4  -1   4    4.91    1.41
   4   1  -4    8.05    2.83
   4  -1  -4    3.19    2.65
  -4  -1   4    1.43    1.21
  -4   1   4    0.93    1.18
   3   1  -4 1458.74   53.38
  -3  -1   4 1455.04   49.77
   2   1  -4 1815.18   71.36
  -2  -1   4 1955.07   68.40
  -1  -1   4   34.65    2.59
  -1  -1   4   37.52    2.55
   1   1  -4   31.18    3.91
   0  -1   4 1682.15   60.31
   0   1  -4 1741.46   61.72
   0  -1  -4 1767.76   62.25
   0  -1   4 1649.20   60.08
  -1   1  -4  937.26   35.16
  -1  -1  -4  994.93   35.30
   1  -1   4  955.83   35.16
   1  -1   4  993.43   35.39
   2  -1   4  991.24   35.88
   2  -1   4  962.26   35.65
   2  -1   4  993.60   35.51
   3  -1   4   26.37    2.47
   3  -1   4   25.54    2.23
   3  -1   4   28.62    2.43
   3  -1   4   20.86    3.35
   3  -1   4   23.57    2.27
   3   1   4   29.67    3.98
   4  -1   4 1267.83   45.88
   4   1   4 1243.43   49.35
   4  -1   4 1192.02   48.57
   4  -1   4 1253.36   45.39
   4  -1   4 1253.81   45.59
   4  -1   4 1237.82   45.60
   5   1   4   74.97    7.74
   5  -1   4   90.73    5.44
   5  -1   4   80.11    7.55
   5  -1   4   92.97    5.36
   5  -1   4   86.48    5.57
   6  -1   4    8.09    2.19
   6   1   4   15.65    4.60
   6  -1   4   11.11    3.76
   6  -1   4   10.42    2.12
  -6   1  -4    8.89    1.53
   6  -1   4   11.82    2.08
   7  -1   4  913.45   34.89
   7  -1   4  903.73   34.56
   8  -1   4  128.28    7.07
   8  -1   4  134.02    6.94
   8   1   4  142.99    8.79
   8  -1   4  147.24    8.75
   9  -1   4   42.08    3.13
   9  -1   4   43.12    2.94
   9   1   4   36.28    3.67
   9  -1   4   37.70    3.58
 -10  -2   4   85.53    3.94
  10   2  -4   90.14    4.02
  10  -2  -4   98.16    4.12
 -10   2   4   80.72    3.91
 -10   2   4   88.57    3.97
 -10  -2   4   89.02    3.98
   9  -2  -4    0.71    1.03
   9   2  -4    2.07    1.10
  -9  -2   4    0.36    0.94
   8  -2  -4  396.29   15.62
  -8  -2   4  387.32   15.78
  -8  -2   4  366.67   15.94
  -8   2   4  388.72   15.91
   7   2  -4  327.61   14.18
   7   2  -4  331.34   17.49
   7  -2  -4  333.47   17.61
  -7  -2   4  394.84   15.49
  -7   2   4  348.01   15.72
  -7  -2   4  362.34   15.94
  -7  -2   4  411.57   15.96
  -7   2   4  384.19   15.54
   6   2  -4  229.47   10.25
  -6  -2   4  252.93   11.24
  -6   2   4  239.91   11.04
   6   2  -4  245.88   13.92
   6  -2  -4  244.58   13.93
  -6   2   4  237.90   11.62
  -6  -2   4  247.30   11.83
  -6   2   4  261.84   11.42
   5   2  -4  532.85   20.77
  -5  -2   4  527.54   21.46
  -5   2   4  567.55   21.48
  -5   2   4  543.17   22.02
  -5  -2   4  516.54   22.04
  -5   2   4  584.92   21.80
   4   2  -4 1359.21   51.93
  -4  -2   4 1417.19   52.53
  -4   2   4 1438.93   52.47
   4   2  -4 1633.10   57.45
  -4   2   4 1453.24   53.09
  -4  -2   4 1424.76   53.18
  -4  -2   4 1498.16   53.11
  -4   2   4 1558.53   52.85
  -3   2   4  216.41    9.62
  -3  -2   4  223.88    9.78
   3   2  -4  216.83   12.21
  -3  -2   4  199.32    8.78
  -3   2   4  202.27    8.89
   2   2  -4 1006.73   41.43
  -2   2   4 1032.18   38.57
  -2  -2   4 1106.66   38.85
   1   2  -4 1069.40   43.07
  -1   2   4 1111.57   40.88
  -1  -2   4 1179.71   41.09
  -1  -2   4 1120.29   40.75
  -1   2   4 1148.18   40.83
   0  -2   4 1448.69   49.80
   0   2   4 1347.43   49.61
   0   2  -4 1463.57   51.12
   0  -2   4 1358.06   49.52
   0   2   4 1363.16   49.51
  -1   2  -4  233.41   10.28
  -1  -2  -4  261.81   10.63
   1  -2   4  249.95   10.30
   1   2   4  256.27   10.33
   1  -2   4  261.80   10.53
   2   2   4 1761.66   61.75
   2   2   4 1696.55   61.56
   2  -2   4 1725.14   61.58
   2  -2   4 1759.88   61.79
   2  -2   4 1720.34   61.38
   2   2   4 1728.03   61.38
   3  -2   4  142.45    6.99
   3   2   4  144.65    6.94
   3   2   4  141.40    6.78
   3  -2   4  132.60    8.44
   3  -2   4  142.36    6.80
   3  -2   4  146.14    6.69
   3   2   4  142.91    6.61
   3   2   4  155.75    8.21
   3   2   4  148.08    9.43
   3  -2   4  142.83    6.78
   3   2   4  141.03    6.68
   4  -2   4  125.07    6.70
   4   2   4  123.45    6.64
   4   2   4  128.11    9.36
   4   2   4  128.91    6.57
   4  -2   4  125.01    6.53
   4  -2   4  128.29    6.37
   4   2   4  123.44    6.27
   4   2   4  141.68    8.29
   4  -2   4  119.95    8.47
   4  -2   4  132.54    6.64
   4   2   4  125.73    6.53
   4  -2   4  126.52    6.72
   5   2   4   88.31    5.41
   5  -2   4   89.58    5.49
   5   2   4   93.79    8.68
   5  -2   4   83.30    7.49
   5  -2   4   91.15    5.38
   5   2   4   83.73    5.15
   5  -2   4   93.46    5.76
   5   2   4   92.80    5.64
   6   2   4  827.75   36.19
   6  -2   4  745.53   34.23
   6  -2   4  810.56   30.73
   6   2   4  844.07   30.71
   6  -2   4  808.09   31.01
  -6   2  -4  773.33   29.76
   6  -2   4  797.68   31.37
   6   2   4  787.28   31.18
   7  -2   4   99.66    6.09
   7   2   4  102.88    6.02
   7  -2   4   97.69    6.28
   7   2   4  112.12    8.27
  -7   2  -4  100.64    5.25
   7  -2   4  109.83    6.86
   8  -2   4   38.38    3.42
   8  -2   4   34.02    3.16
   8   2   4   32.02    2.97
   8   2   4   31.75    4.24
   8  -2   4   28.26    3.93
   8  -2   4   34.02    3.35
   9   2   4  284.09   11.70
   9  -2   4  290.20   11.62
   9   2   4  282.05   11.44
   9   2   4  283.19   12.90
   9  -2   4  257.91   12.28
   9  -2   4  290.76   11.85
  10   3  -4  135.70    5.49
  10  -3  -4  152.09    5.62
 -10   3   4  115.76    5.36
 -10   3   4  126.61    5.41
 -10  -3   4  137.12    5.47
 -10  -3   4  129.47    5.41
   9  -3  -4  285.15   10.91
   9   3  -4  277.50   10.76
  -9   3   4  244.52   10.61
  -9  -3   4  262.64   10.74
  -9   3   4  237.19   10.68
  -8   3   4   15.94    2.07
   8  -3  -4   20.69    2.26
   8   3  -4   19.13    2.10
   8   3  -4   14.46    1.68
  -8  -3   4   18.03    2.18
  -8  -3   4   14.95    2.14
  -8   3   4   15.68    2.13
   7   3  -4  165.51    8.04
  -7  -3   4  194.19    9.04
  -7   3   4  194.12    8.97
   7  -3  -4  163.75   10.91
   7   3  -4  177.29   11.07
  -7   3   4  177.30    9.31
  -7  -3   4  190.86    9.61
  -7  -3   4  200.08    9.47
  -7   3   4  193.10    9.07
   6  -3  -4  274.91   15.12
   6   3  -4  251.43   11.32
  -6  -3   4  268.90   12.15
  -6   3   4  271.75   12.04
   6   3  -4  278.67   15.16
  -6   3   4  265.70   12.59
  -6  -3   4  280.66   12.88
  -6  -3   4  296.10   12.89
  -6   3   4  289.76   12.32
   5   3  -4   23.50    2.23
  -5  -3   4   21.78    2.48
  -5   3   4   23.45    2.53
  -5   3   4   23.83    2.82
  -5  -3   4   20.36    2.76
  -5  -3   4   24.15    2.82
  -5   3   4   26.24    2.63
   4   3  -4   81.73    4.53
  -4  -3   4   82.88    4.86
  -4   3   4   77.54    4.66
   4   3  -4   98.26    7.74
  -4   3   4   88.37    5.23
  -4  -3   4   80.58    5.27
  -4   3   4   89.42    4.98
  -3  -3   4  858.42   31.95
  -3   3   4  849.60   31.76
   3   3  -4  912.24   35.89
  -3   3   4  901.34   32.46
  -3  -3   4  907.68   32.70
  -3  -3   4  810.49   31.51
  -3   3   4  876.98   31.81
   2   3  -4  909.19   38.44
  -2   3   4 1002.12   35.82
  -2  -3   4 1042.21   36.09
  -2  -3   4  928.88   35.14
  -2   3   4  984.39   35.35
   1   3  -4  642.74   27.45
  -1   3   4  670.67   25.25
  -1  -3   4  706.45   25.47
  -1  -3   4  667.16   25.13
  -1   3   4  698.38   25.30
   0  -3   4  483.64   18.99
   0   3   4  492.24   19.06
   0  -3   4  540.38   19.39
   0   3   4  506.18   19.19
   0   3  -4  531.21   20.57
   1  -3   4 2541.90   86.23
   1   3   4 2386.31   86.02
  -1   3  -4 2288.94   86.08
   1  -3   4 2413.26   85.90
   1   3   4 2389.67   85.90
  -1  -3  -4 2679.37   86.86
   2  -3   4   22.93    2.05
   2   3   4   21.15    1.95
   2  -3   4   18.25    1.86
   2  -3   4   19.85    1.78
   2   3   4   19.89    1.76
   2   3   4   19.66    1.93
   3  -3   4   47.60    3.26
   3   3   4   44.88    3.10
   3  -3   4   41.08    2.97
   3   3   4   41.35    5.10
   3  -3   4   39.17    4.21
   3  -3   4   42.28    2.87
   3   3   4   37.34    2.72
   3   3   4   40.50    2.95
   3   3   4   43.47    4.02
   3  -3   4   44.01    3.10
   3   3   4   39.53    2.89
   3  -3   4   35.73    2.98
   4  -3   4  886.17   33.01
   4   3   4  856.76   32.78
   4  -3   4  896.69   32.74
   4   3   4  909.52   37.46
   4  -3   4  821.02   35.10
   4  -3   4  895.78   32.53
   4   3   4  866.46   32.35
   4   3   4  910.99   35.04
   4   3   4  864.18   32.57
   4  -3   4  886.27   32.79
   4   3   4  842.41   32.56
   4  -3   4  854.53   33.02
   5   3   4  614.45   24.66
   5  -3   4  620.90   24.50
   5   3   4  635.94   29.72
   5  -3   4  589.20   27.24
   5  -3   4  622.85   24.26
   5   3   4  616.79   24.14
   5   3   4  668.92   27.28
   5   3   4  597.65   24.27
   5  -3   4  660.46   25.30
   5  -3   4  638.61   24.93
   6   3   4    7.42    1.96
   6  -3   4    8.42    2.09
   6   3   4    6.38    4.00
   6   3   4    5.37    3.10
   6  -3   4    6.22    1.92
  -6   3  -4    5.11    1.36
   6   3   4    7.67    1.87
   6  -3   4    7.26    1.87
   6   3   4    8.01    1.71
   6  -3   4    8.83    2.33
   7   3   4  108.53    6.50
   7  -3   4  113.68    6.50
   7   3   4  111.95    6.26
   7   3   4  116.44    8.53
  -7   3  -4  102.12    5.53
   7  -3   4  114.71    7.21
   7  -3   4  110.90    6.66
   8  -3   4   78.04    5.03
   8   3   4   80.03    4.93
   8  -3   4   74.49    4.78
   8   3   4   78.17    4.73
   8   3   4   87.96    6.68
   8  -3   4   80.14    6.06
  -8   3  -4   66.50    3.79
   8  -3   4   74.15    5.20
   9   3   4    2.27    1.16
   9  -3   4    2.30    1.28
   9   3   4    1.64    1.69
   9  -3   4    1.36    1.27
   9  -3   4    2.11    1.06
   9   3   4    0.58    0.84
   9  -3   4    0.30    0.48
 -10  -4   4   27.13    1.59
 -10   4   4   25.53    1.61
 -10  -4   4   27.96    1.63
 -10   4   4   24.82    1.57
  -9   4   4    3.25    1.05
   9  -4  -4    2.43    1.12
   9   4  -4    1.86    1.00
  -9  -4   4    2.28    1.01
  -9   4   4    1.91    1.01
   8  -4  -4  114.99    5.64
   8   4  -4  100.68    5.32
   8   4  -4   91.48    4.93
  -8  -4   4  112.56    5.76
  -8   4   4  102.08    5.54
  -8   4   4   98.40    5.57
   7   4  -4   93.16    5.19
  -7  -4   4  114.43    6.12
  -7   4   4  112.88    5.98
   7   4  -4   95.32    7.83
   7  -4  -4   93.15    7.73
  -7  -4   4   98.22    6.36
  -7   4   4   92.40    6.10
  -7  -4   4  109.09    6.32
  -7   4   4  106.31    5.91
   6   4  -4   49.40    3.49
  -6  -4   4   60.41    4.25
  -6   4   4   54.49    3.94
   6  -4  -4   49.17    5.82
   6   4  -4   48.41    5.68
  -6   4   4   55.32    4.35
  -6  -4   4   53.94    4.45
  -6  -4   4   57.09    4.48
  -6   4   4   62.12    4.20
   5   4  -4  706.22   27.60
  -5  -4   4  700.34   28.16
  -5   4   4  751.73   28.11
   5   4  -4  799.35   32.53
  -5   4   4  725.45   28.62
  -5  -4   4  699.19   28.81
  -5  -4   4  768.33   28.90
  -5   4   4  806.04   28.43
   4   4  -4  874.93   34.48
  -4  -4   4  916.66   34.99
  -4   4   4  935.64   34.78
   4   4  -4 1032.82   39.47
  -4   4   4  986.37   35.55
  -4  -4   4  940.71   35.70
  -4   4   4  993.15   35.05
  -3   4   4  402.89   15.78
  -3   4   4  425.20   16.41
  -3  -4   4  433.16   16.75
   3   4  -4  415.52   19.45
  -3  -4   4  398.34   15.94
  -3  -4   4  365.54   15.44
  -3   4   4  416.70   15.86
  -3  -4   4  395.70   16.22
  -2   4   4  164.26    7.53
  -2  -4   4  175.27    7.83
  -2  -4   4  157.30    7.03
  -2   4   4  174.44    7.31
  -1  -4   4 2631.90   89.99
   1   4  -4 2465.30   92.03
  -1   4   4 2500.66   89.71
   0  -4   4 1057.08   39.56
   0   4   4 1094.03   39.66
   0  -4   4 1170.66   39.99
   0   4   4 1080.71   39.71
   0   4  -4 1124.61   41.29
   1  -4   4   50.56    3.26
   1   4   4   48.64    3.14
  -1   4  -4   51.42    3.40
   1  -4   4   47.38    3.02
   1   4   4   52.53    3.14
   2   4   4  713.47   26.58
   2  -4   4  694.82   26.53
   2   4   4  722.89   26.73
   2  -4   4  736.03   26.43
   2   4   4  715.14   26.38
   2  -4   4  725.89   26.78
   3  -4   4 2017.09   68.44
   3   4   4 1869.61   68.19
   3   4   4 1896.07   68.03
   3  -4   4 1919.86   68.11
   3   4   4 1992.09   72.88
   3  -4   4 1822.72   70.19
   3  -4   4 1945.09   67.96
   3   4   4 1837.29   67.78
   3   4   4 2025.59   70.34
   3  -4   4 1983.19   68.19
   3   4   4 1877.46   67.98
   3  -4   4 1799.87   68.36
   4  -4   4  219.65    9.96
   4   4   4  204.71    9.68
   4   4   4  200.53    9.44
   4   4   4  226.57   13.92
   4  -4   4  185.84   11.26
   4  -4   4  223.06    9.53
   4   4   4  207.66    9.31
   4  -4   4  225.38    9.77
   4   4   4  223.35   11.67
   4  -4   4  209.28    9.68
   4   4   4  207.00    9.58
   4  -4   4  212.45   10.14
   5  -4   4  594.51   23.39
   5   4   4  572.00   23.04
   5   4   4  552.70   22.69
   5   4   4  624.20   29.02
   5  -4   4  541.80   25.40
   5   4   4  562.27   22.46
   5  -4   4  603.41   22.86
   5   4   4  576.34   25.49
   5  -4   4  598.66   23.09
   5  -4   4  588.68   23.81
   6  -4   4  215.36   10.84
   6   4   4  213.36   10.54
   6  -4   4  203.41   10.41
   6   4   4  225.88   10.45
   6  -4   4  247.22   10.75
   6   4   4  208.57   14.67
   6  -4   4  217.55   10.34
   6   4   4  213.55   10.09
   6   4   4  241.88   13.37
  -6   4  -4  195.43    9.50
   6  -4   4  241.64   11.68
   7  -4   4   10.05    2.02
   7   4   4   13.63    2.30
   7  -4   4    9.55    2.29
   7   4   4   13.64    3.76
  -7   4  -4   12.60    1.73
   7  -4   4   11.08    2.13
   7   4   4    9.57    1.85
   7  -4   4   13.15    2.72
   8   4   4   12.61    2.14
   8  -4   4    9.99    2.11
   8   4   4   13.63    1.96
   8   4   4   12.02    3.01
   8  -4   4   15.32    2.88
  -8   4  -4   11.26    1.40
   8  -4   4    9.02    1.86
   8  -4   4   10.11    2.23
   9   4   4  218.03    5.29
   9  -4   4  229.43    5.70
   9  -4   4  224.01    5.34
   9   4   4  211.40    4.81
   9   4   4  213.51    7.23
   9  -5  -4  220.50    8.47
   9   5  -4  204.31    8.22
  -9  -5   4  183.78    8.01
  -9   5   4  179.78    7.99
  -9   5   4  171.63    8.03
   8  -5  -4  197.43    8.34
   8   5  -4  193.79    8.13
  -8  -5   4  190.77    8.42
  -8   5   4  182.02    8.25
  -8   5   4  174.21    8.27
   7   5  -4  146.84    7.35
  -7  -5   4  178.20    8.26
  -7   5   4  166.18    7.95
   7   5  -4  156.72   10.32
   7  -5  -4  135.26    9.87
  -7   5   4  156.01    8.43
  -7  -5   4  171.61    8.84
  -7   5   4  171.39    8.08
   6   5  -4 1293.59   51.04
  -6  -5   4 1518.77   52.13
  -6   5   4 1396.27   51.63
   6   5  -4 1488.99   55.96
  -6  -5   4 1429.34   52.79
  -6   5   4 1374.24   52.30
  -6   5   4 1504.87   51.94
   5   5  -4  260.12   11.63
  -5  -5   4  269.06   12.12
  -5   5   4  290.32   12.05
   5   5  -4  295.70   15.60
  -5   5   4  280.30   12.52
  -5  -5   4  262.10   12.67
  -5   5   4  301.53   12.23
  -4   5   4    0.11    1.14
  -4  -5   4   -0.64    1.43
   4   5  -4    2.38    1.11
  -4  -5   4    0.60    1.05
  -4   5   4    1.14    0.96
   4   5  -4    2.38    2.39
  -4   5   4    0.45    0.93
  -3  -5   4 1353.92   49.29
  -3   5   4 1461.53   49.74
  -3  -5   4 1434.40   50.04
  -3   5   4 1285.60   50.48
   3   5  -4 1374.91   53.06
  -3   5   4 1316.87   48.96
  -3  -5   4 1292.83   48.77
  -3   5   4 1446.44   49.20
  -3  -5   4 1338.89   49.64
   2   5  -4  693.17   30.34
  -2   5   4  723.70   27.57
  -2  -5   4  759.85   27.92
  -2  -5   4  719.70   27.15
  -2   5   4  790.60   27.50
  -1   5   4  123.16    5.93
  -1  -5   4  131.49    6.19
   1   5  -4  127.09    7.94
   0  -5   4 1103.92   41.34
   0   5   4 1158.62   41.51
   0   5   4 1135.10   41.54
   0   5  -4 1161.28   43.16
   0  -5   4 1219.36   41.83
   1   5   4  480.92   18.32
  -1   5  -4  435.13   18.56
   1  -5   4  477.09   18.18
   1   5   4  467.55   18.18
   2  -5   4  240.33   10.09
   2  -5   4  243.17   10.24
   2   5   4  234.30   10.13
   2   5   4  271.72   13.94
   2  -5   4  255.47    9.99
   2   5   4  242.10    9.89
   2   5   4  261.85   11.75
   2  -5   4  218.23   10.32
   2   5   4  243.67   10.11
   3  -5   4  113.76    5.88
   3   5   4  109.48    5.75
   3   5   4  108.32    5.60
   3  -5   4  108.55    5.65
   3  -5   4  101.28    7.00
   3  -5   4  113.19    5.53
   3   5   4  111.95    5.48
   3   5   4  106.03    7.02
   3  -5   4  115.38    5.80
   3   5   4  108.15    5.57
   3  -5   4  109.86    6.09
   3  -5   4  120.00    6.46
   4  -5   4  873.04   31.32
   4   5   4  783.82   30.83
   4   5   4  787.42   30.63
   4  -5   4  825.48   30.85
   4   5   4  866.92   37.00
   4  -5   4  743.78   32.75
   4  -5   4  857.53   30.74
   4   5   4  785.51   30.39
   4   5   4  832.01   33.30
   4  -5   4  866.30   31.14
   4   5   4  812.36   30.77
   4  -5   4  811.18   31.60
   5  -5   4  391.66   16.59
   5   5   4  360.29   16.11
   5   5   4  370.27   15.92
   5  -5   4  389.17   16.25
   5   5   4  400.35   21.93
   5  -5   4  394.41   16.04
   5   5   4  368.86   15.69
   5   5   4  418.22   19.08
   5  -5   4  425.34   17.47
   6  -5   4   11.27    2.27
   6   5   4    9.99    2.10
   6  -5   4    9.09    2.14
   6   5   4    8.41    4.40
   6   5   4   12.71    2.05
   6   5   4   12.52    3.32
  -6   5  -4    7.98    1.64
   6  -5   4    7.49    1.93
   6   5   4    8.88    1.95
   6  -5   4   10.68    1.97
   6  -5   4   12.74    2.70
   7  -5   4  102.03    6.55
   7  -5   4  121.11    6.61
   7  -5   4  113.35    6.52
   7   5   4  119.30    6.34
   7   5   4  133.12    9.08
   7   5   4  121.30    6.65
  -7   5  -4  105.09    5.82
   7  -5   4  130.00    7.78
   8  -5   4  283.65   12.79
   8   5   4  306.89   12.68
   8  -5   4  293.26   12.66
   8   5   4  314.40   12.44
   8   5   4  339.55   15.23
   8  -5   4  298.36   13.73
  -8   5  -4  262.89   11.70
   8  -5   4  325.36   13.80
   9   5   4   22.60    1.84
   9  -5   4   24.61    2.05
   9  -5   4   25.45    1.89
   9   5   4   18.03    1.55
   9   5   4   22.33    2.76
  -9  -6   4   25.04    1.77
   9  -6  -4   31.08    2.18
   9   6  -4   28.67    1.99
   9   6  -4   20.03    1.42
  -9   6   4   20.58    1.64
  -9   6   4   21.34    1.72
   8  -6  -4  165.74    7.24
   8   6  -4  150.96    6.90
  -8  -6   4  158.12    7.24
  -8   6   4  151.14    7.07
  -8   6   4  151.72    7.16
   7   6  -4   27.52    2.46
  -7  -6   4   28.68    2.82
  -7   6   4   26.84    2.65
  -7   6   4   26.58    2.67
  -6   6   4   10.79    2.01
  -6  -6   4   11.97    2.25
   6   6  -4   12.80    1.85
  -6  -6   4   14.59    2.21
  -6   6   4   10.94    1.79
   6   6  -4    9.37    3.44
  -6   6   4   12.77    1.97
   5   6  -4  207.56    9.80
  -5  -6   4  208.25   10.11
  -5   6   4  223.91   10.01
   5   6  -4  256.76   13.91
  -5   6   4  229.11   10.64
  -5  -6   4  215.31   10.85
  -5   6   4  248.11   10.27
   4   6  -4 1220.54   46.89
   4   6  -4 1097.88   42.07
  -4  -6   4 1085.52   42.29
  -4   6   4 1153.85   42.12
  -4   6   4 1241.90   42.97
  -4  -6   4 1117.66   43.13
  -4   6   4 1222.45   42.27
  -3  -6   4  276.75   11.92
   3   6  -4  301.50   15.38
  -3   6   4  302.12   12.27
  -3  -6   4  306.38   12.64
  -3   6   4  277.25   11.64
  -3   6   4  277.88   13.27
  -3  -6   4  272.74   11.51
  -3   6   4  314.22   12.05
  -3  -6   4  276.97   12.32
   2   6  -4   47.02    5.20
  -2   6   4   55.30    3.44
  -2  -6   4   55.18    3.64
  -2   6   4   57.51    4.31
  -2  -6   4   53.93    3.17
  -2   6   4   63.89    3.53
  -2  -6   4   52.59    3.65
  -1   6   4 1109.72   41.93
   1   6  -4 1148.32   44.67
  -1  -6   4 1240.79   42.38
   0  -6   4  312.09   12.46
   0   6   4  302.50   12.23
   0  -6   4  299.81   12.12
   0   6  -4  315.39   13.89
   0   6   4  305.22   12.25
   1  -6   4   86.98    4.60
   1   6   4   80.20    4.38
  -1   6  -4   75.62    4.77
   1  -6   4   84.81    4.11
   1  -6   4   80.57    4.29
   1   6   4   80.74    4.32
   2   6   4 1442.75   52.64
   2  -6   4 1525.03   52.90
   2   6   4 1429.46   52.76
   2   6   4 1708.22   58.67
   2  -6   4 1508.76   52.49
   2   6   4 1473.93   52.45
   2   6   4 1557.53   54.83
   2  -6   4 1455.53   52.63
   2  -6   4 1329.31   53.09
   3  -6   4  737.20   26.61
   3  -6   4  774.04   27.51
   3   6   4  682.12   26.19
   3  -6   4  721.82   26.36
   3  -6   4  658.43   28.11
   3   6   4  657.23   26.27
   3  -6   4  718.39   26.13
   3   6   4  685.88   25.97
   3   6   4  725.95   28.64
   3  -6   4  723.42   26.49
   3   6   4  668.87   26.13
   3  -6   4  650.02   26.88
   4   6   4    5.87    1.44
   4   6   4    4.68    1.46
   4  -6   4    5.15    1.61
   4   6   4    7.79    4.18
   4  -6   4    4.93    2.15
   4   6   4    4.69    2.44
   4  -6   4    5.98    1.48
   4   6   4    4.74    1.30
   4  -6   4    7.24    2.12
   4  -6   4    3.70    1.37
   5  -6   4   39.67    3.60
   5   6   4   37.35    3.30
   5   6   4   39.87    3.34
   5  -6   4   44.34    3.63
   5  -6   4   37.97    3.70
   5   6   4   27.48    6.28
   5  -6   4   42.19    3.37
   5   6   4   32.81    2.92
   5   6   4   33.34    4.70
   5  -6   4   35.53    3.92
   6  -6   4  445.19   19.50
   6   6   4  446.09   19.09
   6   6   4  457.90   18.89
   6  -6   4  459.96   18.94
   6   6   4  474.38   18.67
   6   6   4  494.79   22.34
   6  -6   4  537.06   19.78
  -6   6  -4  436.16   18.35
   6  -6   4  508.60   20.83
   6  -6   4  424.59   18.98
   7   6   4  116.25    6.35
   7  -6   4  104.45    6.43
   7  -6   4  102.29    6.21
   7   6   4  116.08    6.12
   7  -6   4  118.28    6.53
  -7   6  -4  108.06    5.82
   7  -6   4  126.95    7.80
   8   6   4  128.91    6.47
   8  -6   4  131.44    6.58
   8   6   4  134.21    6.27
  -8   6  -4  117.59    5.89
   8  -6   4  125.55    6.73
   8  -6   4  138.89    7.57
   9   6   4    9.40    1.24
   9  -6   4   11.92    1.47
   9  -6   4    9.36    1.29
   9   6   4    7.90    1.04
  -9   6  -4    7.57    0.81
   9   7  -4   93.01    2.80
   9   7  -4  136.11    3.77
   9  -7  -4  144.79    4.05
  -9  -7   4  111.54    3.20
  -9   7   4  101.56    3.11
  -9   7   4   98.52    3.26
  -9   7   4  104.77    3.13
  -9  -7   4  113.29    3.26
   8  -7  -4   19.04    2.05
   8   7  -4   18.26    1.90
   8   7  -4   14.51    1.73
  -8  -7   4   20.19    2.05
  -8   7   4   18.93    1.98
  -8   7   4   18.02    2.02
   7  -7  -4   54.72    3.71
   7   7  -4   49.71    3.38
   7   7  -4   44.18    3.30
  -7  -7   4   59.85    3.93
  -7   7   4   50.41    3.55
  -7   7   4   50.38    3.59
   6   7  -4  454.56   19.26
  -6  -7   4  504.77   19.91
  -6   7   4  495.93   19.60
   6   7  -4  530.80   23.74
  -6   7   4  503.58   20.36
  -6  -7   4  508.90   20.78
  -6   7   4  501.76   19.69
   5   7  -4  534.68   22.19
  -5  -7   4  528.10   22.43
  -5   7   4  605.41   22.39
   5   7  -4  655.60   27.29
  -5   7   4  612.66   23.17
  -5  -7   4  522.67   23.11
  -5   7   4  630.63   22.56
   4   7  -4   25.46    2.53
  -4  -7   4   26.26    2.58
  -4   7   4   29.99    2.55
   4   7  -4   31.31    4.70
  -4   7   4   32.89    2.90
  -4  -7   4   31.09    3.07
  -4   7   4   31.08    2.53
  -3  -7   4  632.93   24.51
  -3  -7   4  715.62   25.80
  -3   7   4  682.83   24.76
  -3  -7   4  637.01   25.01
  -3   7   4  642.50   24.21
  -3   7   4  633.45   26.25
   3   7  -4  662.90   28.57
  -3  -7   4  653.18   25.15
  -3   7   4  623.10   24.14
  -3  -7   4  635.53   24.50
   2   7  -4  161.08   10.07
  -2   7   4  151.79    7.39
  -2  -7   4  173.15    7.86
  -2   7   4  156.47    8.64
  -2  -7   4  165.14    7.22
  -2  -7   4  162.03    7.94
  -1   7   4  207.19    9.04
   1   7  -4  225.17   11.55
  -1  -7   4  228.63    9.43
   1  -7  -4  213.20    9.37
  -1   7   4  224.88   10.54
  -1  -7   4  205.62    9.52
   0  -7   4  344.15   13.06
   0   7   4  319.80   12.74
   0   7  -4  319.00   14.52
   0  -7   4  313.69   12.62
   0   7   4  330.55   12.86
   0   7   4  321.81   14.14
   0  -7   4  287.90   13.03
   1  -7   4  951.70   32.57
   1   7   4  866.93   32.20
  -1   7  -4  824.13   32.98
   1  -7   4  950.37   33.10
   1   7   4  928.54   34.01
   1  -7   4  884.33   31.81
   1   7   4  862.74   31.84
   1  -7   4  887.30   32.10
   1  -7   4  790.16   32.54
   1   7   4  860.96   32.11
   2  -7   4  436.67   17.20
   2   7   4  406.40   16.28
   2  -7   4  407.49   16.26
   2  -7   4  418.68   16.46
   2  -7   4  447.44   16.82
   2  -7   4  396.76   18.02
   2   7   4  437.59   16.52
   2  -7   4  417.91   16.11
   2   7   4  421.58   16.12
   2   7   4  440.98   18.41
   2   7   4  398.24   16.11
   2  -7   4  399.91   17.05
   3  -7   4  777.13   28.24
   3   7   4  711.34   26.86
   3  -7   4  723.29   26.94
   3   7   4  685.75   26.91
   3   7   4  812.73   33.96
   3  -7   4  647.64   28.55
   3  -7   4  752.70   27.26
   3  -7   4  742.53   26.76
   3   7   4  695.52   26.56
   3   7   4  738.56   29.48
   3  -7   4  752.13   27.20
   3   7   4  681.28   26.80
   3  -7   4  668.12   27.74
   4  -7   4  702.48   27.38
   4   7   4  656.55   26.98
   4   7   4  693.60   26.94
   4  -7   4  747.97   27.27
   4  -7   4  776.50   27.96
   4   7   4  742.33   34.37
   4  -7   4  751.43   27.05
   4   7   4  682.74   26.66
   4   7   4  691.33   29.76
   4  -7   4  695.28   28.31
   5  -7   4  456.01   19.02
   5   7   4  423.67   18.44
   5  -7   4  436.08   18.58
   5  -7   4  502.11   19.45
   5   7   4  474.04   25.40
   5  -7   4  466.66   18.55
   5   7   4  454.73   18.15
   5   7   4  447.96   18.39
   5  -7   4  477.94   20.21
   6  -7   4   69.55    5.16
   6   7   4   65.68    4.73
   6   7   4   72.40    4.76
   6  -7   4   71.20    4.98
   6  -7   4   81.89    5.50
   6  -7   4   72.19    4.81
   6   7   4   70.55    4.50
  -6   7  -4   72.83    4.55
   6  -7   4   78.57    6.13
   7   7   4  383.49   15.18
   7  -7   4  322.66   15.11
   7  -7   4  383.16   15.45
   7  -7   4  338.36   15.01
   7   7   4  388.70   14.85
  -7   7  -4  329.84   14.55
   7  -7   4  395.12   17.04
   8   7   4  229.97    9.45
   8  -7   4  206.96    9.56
   8  -7   4  217.23    9.47
   8   7   4  212.48    9.04
  -8   7  -4  196.38    8.90
   8  -7   4  234.16   10.83
  -9   7  -4    6.16    0.78
  -9   8   4    4.80    0.75
   9   8  -4    7.04    0.95
   9  -8  -4    9.57    1.08
  -9   8   4    8.45    0.95
   9   8  -4    0.12    0.35
  -9  -8   4   -0.06    0.53
  -9  -8   4    8.66    0.95
  -9   8   4    9.35    1.09
  -9  -8   4    9.17    0.98
   8  -8  -4  305.67   11.29
   8   8  -4  273.79   10.90
  -8  -8   4  276.40   11.09
  -8   8   4  271.49   11.04
  -8   8   4  275.26   11.20
   7  -8  -4  672.26   22.98
   7   8  -4  592.44   22.39
  -7  -8   4  632.36   23.00
  -7   8   4  599.83   22.70
  -7   8   4  588.41   22.76
  -6   8   4   -0.64    1.16
  -6  -8   4   -0.15    1.29
   6   8  -4    0.48    1.14
  -6  -8   4    0.54    1.19
  -6   8   4    0.10    0.98
   6   8  -4   -2.26    2.45
  -6   8   4   -0.10    1.02
   5   8  -4  410.82   17.56
  -5  -8   4  405.56   17.68
  -5   8   4  449.56   17.54
   5   8  -4  506.96   22.45
  -5   8   4  489.34   18.45
  -5  -8   4  385.20   18.25
  -5   8   4  489.18   17.76
   4   8  -4  490.56   20.08
  -4  -8   4  476.39   20.02
  -4   8   4  549.02   19.92
  -4   8   4  559.25   20.57
  -4  -8   4  490.56   20.68
  -4  -8   4  518.75   20.91
  -3   8   4  184.64    8.03
   3   8  -4  181.89   11.44
  -3  -8   4  206.04    9.66
  -3   8   4  192.82    8.44
  -3  -8   4  180.66    8.67
  -3   8   4  191.55   10.07
  -3  -8   4  169.06    8.18
  -3  -8   4  183.98    8.94
  -3   8   4  187.65    8.03
  -3  -8   4  175.77    8.23
   2   8  -4   27.13    4.03
  -2  -8   4   24.24    2.75
  -2   8   4   22.12    2.07
  -2  -8   4   26.86    2.40
  -2   8   4   21.20    2.90
  -2  -8   4   30.41    2.17
  -2   8   4   29.13    2.40
  -2  -8   4   23.91    2.52
  -1  -8   4 1045.20   36.96
  -1   8   4  939.89   36.49
   1   8  -4 1012.42   39.73
   1  -8  -4  938.32   36.95
  -1   8   4 1021.98   38.53
  -1  -8   4  936.39   37.20
   0  -8   4  321.37   12.73
   0   8   4  301.73   12.41
   0   8  -4  313.09   14.41
   0  -8   4  300.23   12.34
   0  -8   4  341.46   13.85
   0   8   4  329.54   14.25
   0  -8   4  292.03   12.98
   1   8   4  180.28    7.79
  -1   8  -4  151.98    8.50
   1  -8   4  187.70    8.69
   1   8   4  180.45    9.36
   1  -8   4  184.24    7.52
   1   8   4  171.29    7.49
   1  -8   4  150.83    8.15
   1  -8   4  178.57    7.70
   2  -8   4 1181.11   42.60
   2   8   4 1132.81   41.42
   2  -8   4 1137.75   41.38
   2  -8   4 1208.71   42.29
   2  -8   4 1070.62   43.34
   2  -8   4 1143.32   41.55
   2  -8   4 1145.50   41.20
   2   8   4 1128.84   41.19
   2   8   4 1130.51   41.51
   2  -8   4 1184.66   41.60
   2   8   4 1118.58   41.31
   2  -8   4 1062.11   42.34
   3  -8   4  316.77   13.92
   3   8   4  289.60   12.54
   3  -8   4  316.51   12.73
   3  -8   4  311.06   12.89
   3  -8   4  333.73   13.38
   3   8   4  288.94   12.66
   3   8   4  339.94   19.55
   3  -8   4  268.33   14.06
   3  -8   4  311.79   12.50
   3   8   4  300.42   12.37
   3  -8   4  338.13   13.15
   3   8   4  298.02   12.67
   3  -8   4  298.21   13.77
   4  -8   4   57.97    4.76
   4  -8   4   52.76    3.83
   4   8   4   44.02    3.45
   4   8   4   42.29    3.38
   4  -8   4   56.71    3.84
   4  -8   4   56.19    4.29
   4  -8   4   52.84    3.58
   4   8   4   49.87    3.35
   4  -8   4   49.00    4.44
   5  -8   4  509.13   20.78
   5   8   4  474.01   20.20
   5   8   4  490.83   27.05
   5   8   4  489.81   20.12
   5  -8   4  532.75   20.60
   5  -8   4  550.26   21.36
   5  -8   4  535.47   20.37
   5   8   4  484.42   19.79
   5  -8   4  522.38   22.15
   6  -8   4   93.69    6.24
   6   8   4  100.42    5.99
   6   8   4  114.84    6.06
   6  -8   4  115.72    6.72
   6  -8   4   90.78    5.74
   6   8   4  109.46    5.68
  -6   8  -4   99.05    5.73
   6  -8   4  119.59    7.73
   6  -8   4  101.29    6.09
   7   8   4   95.83    5.41
   7  -8   4   82.96    5.48
   7  -8   4  116.61    6.19
   7  -8   4   84.74    5.33
   7   8   4   99.11    5.19
  -7   8  -4  100.29    5.40
   7  -8   4  116.94    7.29
   8  -8   4    0.07    0.61
   8   8   4    5.22    1.13
   8  -8   4    5.59    1.28
   8   8   4    2.28    2.14
  -8   8  -4    1.89    0.98
   8  -8   4    4.10    1.24
   8   8   4   -0.06    0.53
   8  -8   4    0.71    1.63
   9   8   4  173.11    7.50
  -9   8  -4  137.79    5.73
   9   9  -4  147.25    3.23
  -9  -9   4    0.52    0.55
  -8   9   4    4.28    1.02
  -8  -9   4    3.75    1.04
  -8  -9   4    5.05    1.05
  -8  -9   4    4.79    1.56
   8  -9  -4    6.11    1.23
  -8   9   4    5.63    1.12
  -8   9   4    4.75    1.10
   8   9  -4    4.23    1.12
   7  -9  -4   29.72    2.52
   7   9  -4   31.19    2.41
   7   9  -4   27.74    2.46
  -7  -9   4   27.28    2.49
  -7   9   4   26.68    2.39
  -7   9   4   27.72    2.47
   6   9  -4  258.79   11.89
  -6  -9   4  294.64   12.26
   6   9  -4  309.06   15.96
  -6   9   4  251.89   12.22
  -6   9   4  293.89   12.04
  -6   9   4  304.74   12.05
   5   9  -4   77.27    4.83
  -5  -9   4   73.55    4.73
  -5   9   4   93.79    4.81
   5   9  -4   85.76    7.69
  -5   9   4   83.72    5.05
  -5  -9   4   65.10    4.98
  -5   9   4   84.82    4.65
   4   9  -4   81.70    4.87
  -4   9   4   87.34    4.56
  -4  -9   4   94.63    6.26
  -4   9   4   85.05    4.85
  -4  -9   4   67.82    4.84
  -4  -9   4   72.48    4.60
  -4   9   4   90.53    4.59
  -4  -9   4   71.70    4.61
  -4  -9   4   85.53    5.49
  -3   9   4  633.87   24.18
  -3   9   4  648.65   24.64
  -3  -9   4  615.60   24.93
   3   9  -4  691.73   29.21
  -3   9   4  639.13   24.18
  -3  -9   4  664.40   25.57
   2   9  -4  652.27   29.05
  -2   9   4  644.98   25.22
  -2  -9   4  671.09   25.62
  -2  -9   4  694.14   26.73
   2  -9  -4  619.20   26.26
  -2  -9   4  622.70   26.03
  -1  -9   4   84.98    4.52
  -1   9   4   80.07    4.25
   1   9  -4   78.56    6.35
  -1  -9   4   79.82    5.09
   1  -9  -4   75.26    4.60
  -1  -9   4   77.73    4.88
   0  -9   4  559.14   20.28
   0   9   4  502.96   19.88
   0   9  -4  534.54   22.26
   0  -9   4  531.23   20.96
   0  -9   4  564.85   21.64
   0  -9   4  482.23   20.68
   1  -9   4   18.12    2.36
   1  -9   4   21.22    1.90
  -1   9  -4   19.50    2.69
   1   9   4   25.71    2.11
   1  -9   4   19.24    2.45
   1   9   4   27.44    5.55
   1  -9   4   17.23    2.30
   2  -9   4  180.44    8.96
   2  -9   4  180.42    8.40
   2  -9   4  185.89    8.74
   2  -9   4  153.44    9.21
   2   9   4  172.41    7.59
   2  -9   4  174.34    7.88
   2   9   4  171.00    7.73
   2   9   4  175.86    7.87
   2  -9   4  165.73    8.78
   3   9   4   23.05    2.31
   3  -9   4   28.47    3.01
   3  -9   4   26.11    2.46
   3   9   4   24.79    2.33
   3   9   4   23.68    5.93
   3  -9   4   30.14    3.32
   3  -9   4   24.97    2.26
   3   9   4   25.15    2.20
   3   9   4   23.88    2.46
   3  -9   4   28.32    3.23
   4  -9   4  981.27   36.12
   4  -9   4  930.89   34.24
   4  -9   4  906.41   34.45
   4  -9   4 1014.06   35.42
   4   9   4  872.93   34.08
   4   9   4  870.27   33.92
   4  -9   4  937.24   34.00
   4   9   4  905.28   33.70
   4   9   4  856.43   37.14
   4  -9   4  908.10   35.99
   5   9   4  611.74   24.05
   5  -9   4  641.76   24.42
   5  -9   4  678.14   25.53
   5  -9   4  654.87   24.24
   5   9   4  616.61   23.72
   5   9   4  593.97   27.32
   5  -9   4  607.50   24.64
   5  -9   4  654.59   26.53
   5   9   4  569.23   24.04
   6   9   4   53.07    3.76
   6  -9   4   50.14    4.35
   6  -9   4   47.71    3.68
   6   9   4   48.38    3.37
   6   9   4   49.20    5.55
  -6   9  -4   46.52    3.61
   6  -9   4   55.57    5.21
   6  -9   4   47.22    3.82
   7   9   4   66.38    3.98
   7  -9   4   52.75    3.98
   7  -9   4   67.39    4.57
   7  -9   4   51.90    3.80
   7   9   4   60.15    3.61
   7   9   4   66.12    6.04
  -7   9  -4   62.90    4.05
   7  -9   4   77.17    5.87
   8  -9   4   92.40    3.38
  -8   9  -4   96.75    3.47
   9   9   4   11.82    1.71
   9  10  -4   13.26    1.16
   8  10  -4  113.38    3.63
  -8 -10   4  127.95    4.92
  -8  10   4  121.78    3.61
   7  10  -4  149.87    7.45
   7  10  -4  179.69    7.32
  -7  10   4  159.79    7.31
  -7 -10   4  172.32    9.04
  -7  10   4  167.51    7.50
  -7  10   4  165.59    7.31
  -6  10   4    6.89    1.30
   6  10  -4    2.68    1.33
  -6  10   4    4.59    1.17
   6  10  -4    4.19    2.34
   6  10  -4    5.93    1.30
   6 -10  -4    3.92    2.14
  -6  10   4    5.50    1.22
   5  10  -4   27.95    2.75
  -5  10   4   30.32    2.51
   5  10  -4   29.71    4.85
  -5 -10   4   35.52    3.99
   5 -10  -4   23.77    3.62
  -5  10   4   28.60    2.46
   4  10  -4  264.98   12.21
   4 -10  -4  278.13   14.12
  -4  10   4  291.03   12.10
  -4  10   4  284.33   11.60
  -4 -10   4  275.29   12.91
   3 -10  -4  247.41   12.42
   3  10  -4  271.09   14.95
  -3  10   4  243.82   10.71
  -3 -10   4  253.34   11.79
   2  10  -4  175.05   10.77
  -2  10   4  161.03    7.35
  -2 -10   4  187.46    9.19
   2 -10  -4  155.34    8.46
  -2 -10   4  163.79    8.38
  -1  10   4  652.30   23.85
   1  10  -4  694.36   27.66
   1 -10  -4  590.69   24.48
  -1 -10   4  667.48   25.47
  -1 -10   4  622.38   24.91
   0  10   4  402.95   16.00
   0  10  -4  412.77   18.55
   0 -10   4  438.34   17.89
   0  10   4  447.11   18.62
   0 -10   4  432.46   17.46
   0 -10   4  378.80   16.96
   1 -10   4    5.84    1.81
   1 -10   4    7.07    1.19
   1  10   4    5.65    3.85
   1 -10   4    6.30    1.66
  -1  10  -4    5.12    1.80
   1  10   4    5.47    2.20
   1  10   4    4.77    1.08
   1 -10   4    5.27    1.76
   2  10   4  388.04   15.53
   2 -10   4  395.94   16.77
   2 -10   4  370.38   17.37
   2  10   4  420.73   18.41
   2 -10   4  407.82   17.07
   2 -10   4  366.26   16.82
   2 -10   4  398.94   15.60
   3 -10   4  183.85    9.16
   3 -10   4  170.41    8.47
   3  10   4  194.49   14.78
   3  10   4  156.09    9.88
   3  10   4  145.82    7.34
   3 -10   4  149.64    8.75
   4  10   4  476.27   19.63
   4 -10   4  573.24   21.36
   4  10   4  586.92   29.01
   4  10   4  485.87   19.38
   4  10   4  497.52   23.01
   4 -10   4  500.64   21.93
   4 -10   4  525.63   21.85
   5  10   4  240.79   10.63
   5 -10   4  262.54   12.12
   5 -10   4  245.18   10.70
   5  10   4  234.42   10.28
   5  10   4  218.38   13.32
   5 -10   4  254.30   12.99
   6  10   4  551.30   21.30
   6 -10   4  613.74   22.88
   6 -10   4  491.37   21.19
   6  10   4  553.39   20.98
   6  10   4  562.21   25.03
  -6  10  -4  539.01   21.61
   6 -10   4  609.63   24.39
   7 -10   4  111.29    4.96
   7  10   4  118.45    7.06
  -7  10  -4   98.38    4.17
   7 -10   4  119.57    6.58
   8  10   4   12.49    2.49
  -8  10  -4   12.08    1.48
   8 -10   4   14.80    2.41
   8  11  -4    1.26    0.86
  -8 -11   4    0.47    1.05
  -8  11   4   -0.09    0.37
   7  11  -4   26.19    2.34
  -7 -11   4   28.63    3.24
  -7  11   4   28.15    2.16
   6  11  -4  243.42   11.22
  -6  11   4  265.72   10.94
   5  11  -4  171.11    8.62
   5  11  -4  213.39   12.66
  -5 -11   4  216.75   10.90
   5 -11  -4  177.23   10.77
   5  11  -4  134.57   17.48
   4  11  -4  105.11    5.97
   4 -11  -4  101.01    7.23
  -4 -11   4   98.92    6.32
   3  11  -4  766.88   32.87
  -3 -11   4  822.73   30.50
   3 -11  -4  716.38   29.93
  -3  11   4  755.90   31.01
  -3 -11   4  709.53   29.02
   2  11  -4  309.22   16.36
  -2 -11   4  348.91   14.83
   2 -11  -4  300.93   13.98
  -2  11   4  327.73   15.23
  -2 -11   4  289.59   13.64
   1  11  -4   99.73    7.42
  -1 -11   4   95.41    6.16
   1 -11  -4   89.86    5.40
  -1  11   4   99.54    6.83
  -1 -11   4   91.32    5.73
   0 -11   4  365.18   16.28
   0  11   4  381.31   17.07
   0  11  -4  356.93   17.03
   0 -11   4  343.46   15.57
   0 -11   4  384.21   16.06
  -1  11  -4 2393.24   91.92
   1 -11   4 2578.03   91.45
   1 -11   4 2580.65   91.69
   1  11   4 2646.41   93.00
   1 -11   4 2301.05   91.01
   2 -11   4  510.68   21.30
   2 -11   4  520.44   21.52
   2  11   4  516.89   22.77
   2 -11   4  483.13   21.37
   3 -11   4  548.58   22.37
   3 -11   4  545.18   21.66
   3  11   4  487.58   23.25
   3 -11   4  491.62   22.20
   4 -11   4    4.07    1.91
   4 -11   4    1.10    1.87
   4  11   4    2.76    2.37
   4 -11   4    2.18    2.04
   5 -11   4   10.40    2.50
   5  11   4    8.53    3.20
   5 -11   4    9.40    2.84
   6 -11   4    1.73    1.79
   6  11   4    1.69    2.54
  -6  11  -4    1.29    1.34
   6 -11   4    0.42    2.11
   7 -11   4  110.94    6.07
   7  11   4  108.42    7.45
  -7  11  -4   99.33    5.55
   7 -11   4  118.72    7.42
   8  11   4  119.70    7.03
  -8  11  -4  123.46    5.71
   8 -11   4  141.29    7.14
   8  12  -4   65.07    3.43
  -8 -12   4   66.04    4.00
   7  12  -4   87.40    4.79
  -7 -12   4  106.24    6.15
   6  12  -4    0.73    1.08
  -6 -12   4    1.40    1.76
   5  12  -4  111.02    6.22
   5  12  -4  136.58    9.69
  -5 -12   4  133.91    8.07
   5 -12  -4  112.19    8.08
   4  12  -4  223.99   10.50
   4 -12  -4  225.31   12.31
  -4 -12   4  216.10   11.00
  -3 -12   4    3.77    1.75
   3  12  -4    3.92    1.56
  -3 -12   4    6.01    2.21
   3  12  -4    4.21    2.89
   3 -12  -4    4.02    1.68
  -3  12   4    6.71    2.68
   2  12  -4  175.96   11.39
   2 -12  -4  170.24    9.24
  -2  12   4  176.13   10.39
  -2 -12   4  200.81   10.18
  -2 -12   4  179.69    9.28
   1  12  -4  487.61   22.40
  -1 -12   4  531.43   20.98
   1 -12  -4  450.07   19.48
  -1  12   4  531.32   21.95
  -1 -12   4  469.34   20.04
   0  12  -4  122.53    8.35
   0 -12   4  132.74    7.60
   0 -12   4  138.29    7.92
   0  12   4  131.27    8.40
   0 -12   4  109.58    7.00
  -1  12  -4   67.97    5.70
   1 -12   4   81.08    5.63
   1 -12   4   75.32    5.57
   1  12   4   77.82    6.32
   1 -12   4   69.74    5.28
   2 -12   4  100.13    6.53
   2  12   4   95.22   10.81
   2 -12   4   96.42    6.34
   2  12   4   99.97    7.33
   2 -12   4   86.66    6.24
   3 -12   4  747.33   29.68
   3 -12   4  773.22   29.08
   3  12   4  718.23   30.96
   3 -12   4  676.96   29.56
   4 -12   4    0.95    2.01
   4 -12   4   -0.16    1.75
   4  12   4   -0.51    2.23
   4 -12   4    1.24    2.09
   5 -12   4    6.13    2.18
   5  12   4    5.84    2.93
   5 -12   4    4.54    2.59
   6 -12   4  247.20   11.18
   6  12   4  206.44   12.31
  -6  12  -4  215.17   10.22
   6 -12   4  234.60   12.32
   7 -12   4  158.93    7.85
   7  12   4  163.47    9.39
  -7  12  -4  155.86    7.49
   7 -12   4  180.60    9.48
   8  12   4    9.20    1.94
  -8  12  -4    8.96    1.16
   8 -12   4   10.61    1.96
   8  13  -4   26.35    1.90
  -8 -13   4   29.71    2.37
   7  13  -4   19.77    1.93
  -7 -13   4   23.85    2.77
   6  13  -4  120.45    6.35
  -6 -13   4  147.63    8.17
   5  13  -4    8.58    1.78
  -5 -13   4    8.57    2.52
  -4 -13   4    5.40    1.89
   4  13  -4    5.07    1.53
  -4 -13   4    2.84    2.08
   4 -13  -4    3.62    1.89
   3  13  -4  107.82    8.91
  -3 -13   4  125.78    7.85
   3 -13  -4  104.47    7.16
  -3 -13   4  104.83    6.68
   2  13  -4  492.31   24.68
  -2 -13   4  615.71   23.66
   2 -13  -4  493.08   22.16
  -2  13   4  596.99   24.43
  -2 -13   4  534.32   22.24
  -1 -13   4   10.66    2.23
  -1 -13   4   12.84    2.65
   1  13  -4    9.18    3.07
  -1  13   4   14.87    3.10
   0  13  -4   74.84    6.42
   0 -13   4   84.38    5.90
   0 -13   4   73.23    5.77
   0  13   4   79.72    6.42
   0 -13   4   68.80    5.30
  -1  13  -4  360.77   17.72
   1 -13   4  409.41   17.44
   1 -13   4  386.51   17.47
   1 -13   4  370.97   17.63
   1  13   4  420.52   18.71
   1 -13   4  364.13   16.97
   2 -13   4  648.25   25.64
   2 -13   4  607.92   25.38
   2  13   4  630.73   26.87
   2 -13   4  571.52   25.23
   3 -13   4   11.10    2.69
   3 -13   4   10.90    2.54
   3  13   4    6.98    2.73
   3 -13   4    6.90    2.46
   4 -13   4  447.50   19.92
   4 -13   4  469.40   19.28
   4  13   4  409.52   20.68
   4 -13   4  428.47   20.04
   5 -13   4  149.58    8.28
   5 -13   4  145.31    9.18
   6 -13   4    1.22    1.76
   6  13   4    2.35    2.39
  -6  13  -4    2.79    1.48
   6 -13   4   -0.60    2.36
   7 -13   4   48.60    3.51
   7  13   4   48.75    4.40
  -7  13  -4   44.73    3.16
   7 -13   4   55.99    4.67
   8  13   4  165.05    8.30
  -8  13  -4  183.05    7.56
   8  14  -4  244.45    9.41
  -8 -14   4  239.74    9.81
   7  14  -4   86.00    4.50
  -7 -14   4  102.08    5.67
   6  14  -4    0.58    1.17
  -6 -14   4    0.48    1.71
   5  14  -4   80.40    5.03
  -5 -14   4  104.30    6.93
  -4 -14   4  322.39   14.59
   4 -14  -4  261.14   13.87
  -3 -14   4   63.66    5.57
   3 -14  -4   56.73    5.04
   3  14  -4   52.75    6.24
   2  14  -4  183.95   12.35
  -2 -14   4  227.81   11.56
   2 -14  -4  186.27   10.24
  -2  14   4  229.61   12.27
   1  14  -4  780.40   33.89
  -1 -14   4  850.08   32.30
  -1  14   4  827.67   33.14
  -1 -14   4  736.15   30.96
   0  14  -4   48.22    5.43
   0 -14   4   46.20    4.68
   0  14   4   54.94    5.52
   0 -14   4   60.10    5.04
   0 -14   4   52.73    4.61
   1 -14   4  244.16   12.15
   1 -14   4  219.99   11.96
   1  14   4  247.19   13.22
   1 -14   4  217.77   11.60
   2 -14   4    4.32    2.23
   2 -14   4    7.40    2.19
   2  14   4    5.46    2.83
   2 -14   4    5.67    2.14
   3 -14   4  262.08   13.11
   3 -14   4  264.45   12.50
   3  14   4  238.13   13.82
   3 -14   4  245.85   13.07
   4 -14   4   68.64    5.86
   4 -14   4   70.01    5.36
   4  14   4   59.16    6.14
   4 -14   4   67.54    6.01
   5 -14   4   51.13    4.51
   5  14   4   47.22    5.25
   5 -14   4   49.85    5.11
   6 -14   4  255.62   11.37
   6  14   4  216.68   12.21
   6 -14   4  244.57   12.56
   7 -14   4   -0.54    0.90
   7  14   4    4.68    1.97
  -7  14  -4    4.54    1.18
   7 -14   4    3.85    1.92
  -8  14  -4    6.26    0.85
   8  15  -4    0.07    0.49
   7  15  -4    3.10    0.94
  -7 -15   4    4.70    1.51
   6  15  -4   40.48    3.02
  -6 -15   4   54.12    4.33
  -5 -15   4  155.32    9.13
  -4 -15   4   18.61    3.31
   3  15  -4   81.29    5.35
   3  15  -4   89.89    8.20
   3 -15  -4   79.95    6.22
   2  15  -4   55.55    6.54
  -2 -15   4   78.26    6.08
   2 -15  -4   53.73    4.76
  -2  15   4   73.01    6.54
   1  15  -4   54.82    6.17
  -1 -15   4   64.83    5.58
  -1  15   4   58.36    5.76
   0 -15   4   10.72    2.70
   0  15  -4    7.50    2.75
   0 -15   4   10.41    2.65
   0  15   4    6.18    2.86
   1 -15   4  673.17   27.26
   1 -15   4  623.69   27.15
   1  15   4  644.93   28.21
   2 -15   4   34.77    4.13
   2 -15   4   35.41    3.89
   2 -15   4   26.34    3.63
   2  15   4   34.92    4.69
   3 -15   4   87.68    6.66
   3 -15   4   91.30    6.26
   3  15   4   76.74    7.01
   4 -15   4  147.13    8.93
   4 -15   4  149.54    8.32
   5 -15   4  342.12   14.38
   5 -15   4  306.66   15.23
   6 -15   4   20.61    2.72
   6  15   4   17.63    3.04
   6 -15   4   19.36    3.21
   7  15   4    4.27    1.58
   7 -15   4    5.25    1.85
  -7 -16   4    3.18    1.21
   7  16  -4    3.34    0.87
  -6 -16   4    4.79    1.76
  -5 -16   4   62.96    5.19
   4  16  -4   23.14    2.67
  -4 -16   4   33.82    4.03
   3  16  -4   86.44    5.44
  -3 -16   4   94.79    6.98
   2  16  -4   35.24    3.37
   2  16  -4   34.05    5.25
  -2 -16   4   38.02    4.51
   1  16  -4   12.71    3.57
  -1 -16   4   25.86    3.67
   1  16  -4   14.12    9.60
  -1  16   4   22.71    3.97
   0 -16   4  905.57   34.81
   0 -16   4  821.33   34.69
   0  16   4  929.66   36.08
   1 -16   4    1.42    2.13
   1 -16   4    1.56    1.71
   1  16   4    0.26    2.62
   2 -16   4  307.46   15.04
   2 -16   4  314.08   14.39
   2  16   4  281.00   15.57
   3 -16   4  188.93   10.79
   3 -16   4  208.28   10.40
   4 -16   4   10.42    2.85
   4 -16   4   12.06    2.75
   4  16   4    7.25    2.80
   5 -16   4    9.45    2.42
   5  16   4    9.41    2.84
  -5  16  -4   10.99    1.96
   6 -16   4  126.26    6.35
  -6  16  -4  116.13    5.83
  -7  16  -4   48.96    2.76
   7 -16   4   56.53    3.83
  -7 -17   4   41.40    2.72
  -6 -17   4  297.71   13.00
   5  17  -4  208.66    9.42
  -5 -17   4  242.83   11.35
   4  17  -4   44.91    3.51
  -4 -17   4   50.25    4.79
   3  17  -4   71.24    4.76
  -3 -17   4   82.02    6.36
  -3 -17   4   70.06    5.19
   2  17  -4   85.12    5.39
  -2 -17   4   92.71    6.92
  -2  17   4   90.56    7.35
  -2 -17   4   80.31    5.90
   1  17  -4  258.44   15.71
  -1 -17   4  321.03   14.96
  -1  17   4  316.79   15.63
  -1 -17   4  261.11   13.49
   0 -17   4   63.96    5.71
   0 -17   4   53.24    5.41
   0  17   4   53.16    5.77
   1 -17   4    1.87    2.14
   1  17   4    1.54    2.51
   2 -17   4   72.55    6.18
   2 -17   4   79.62    5.81
   2  17   4   74.14    6.78
   3 -17   4   -0.40    2.07
   3 -17   4    0.84    2.02
   3  17   4    1.44    2.28
   4 -17   4  183.63   10.11
   4 -17   4  190.21    9.50
   5 -17   4  132.27    7.14
  -5  17  -4  122.44    6.32
   6 -17   4    9.46    1.71
   6  17   4    7.82    1.86
  -6  17  -4    9.75    1.54
   6  18  -4   48.25    2.83
  -6 -18   4   57.38    3.73
   5  18  -4   22.71    2.10
  -5 -18   4   25.88    3.14
   4  18  -4   69.38    4.35
  -4 -18   4   82.15    5.92
   3  18  -4  170.98    8.59
  -3 -18   4  179.66    9.35
   2  18  -4   77.88    4.99
  -2 -18   4   84.69    6.44
  -2 -18   4   68.18    5.33
   1  18  -4  113.96    6.63
  -1 -18   4  131.72    8.43
  -1  18   4  127.82    8.90
  -1 -18   4  114.90    7.46
   0 -18   4   29.38    4.11
   0  18   4   29.17    4.36
   0 -18   4   24.70    3.46
   1 -18   4    0.56    1.98
   1 -18   4    0.21    2.19
   1  18   4    0.73    2.44
   2 -18   4    1.41    2.10
   2 -18   4    0.17    2.06
   2  18   4   -0.96    2.39
   2 -18   4   -1.17    2.02
   3 -18   4  373.57   16.53
   3 -18   4  376.96   15.70
   3 -18   4  327.87   15.97
   4 -18   4   60.57    4.68
   4 -18   4   53.11    5.01
   5 -18   4    0.34    1.59
   5  18   4    0.14    1.63
  -5  18  -4    1.96    1.16
   6  18   4   47.05    3.44
  -6  18  -4   70.95    3.45
   6  19  -4    3.91    0.80
  -6 -19   4    2.41    1.09
   5  19  -4    3.63    1.07
  -5 -19   4    5.03    1.68
   4  19  -4   16.65    1.91
  -4 -19   4   17.16    2.93
  -3 -19   4    5.37    1.85
   3  19  -4    3.33    1.50
  -3 -19   4    4.82    2.17
   2  19  -4   73.95    4.80
  -2 -19   4   84.19    6.36
  -2 -19   4   77.16    5.46
   1  19  -4   98.17    5.78
  -1 -19   4  108.61    7.49
  -1  19   4   98.37    7.58
  -1 -19   4   96.21    6.50
   0 -19   4    1.55    1.92
   0 -19   4    2.67    2.47
   0  19   4    3.52    2.50
   1 -19   4  226.80   11.76
   1  19   4  202.51   11.71
   1 -19   4  191.56   10.79
   2 -19   4  178.27   10.06
   2 -19   4  188.15    9.55
   2 -19   4  161.56    9.53
   3 -19   4   72.86    5.77
   3 -19   4   76.04    5.34
   3 -19   4   69.19    5.61
   4 -19   4   22.76    2.94
   4  19   4   14.86    2.70
  -4  19  -4   16.36    2.12
   4 -19   4   21.19    3.23
   5 -19   4   28.94    2.73
  -5  19  -4   27.53    2.23
   5 -19   4   25.34    3.08
   5  20  -4   17.68    1.56
  -5 -20   4   23.47    2.37
   4  20  -4  102.76    5.08
  -4 -20   4  111.97    6.47
   3  20  -4    4.64    1.32
  -3 -20   4    5.12    2.24
  -2 -20   4   11.20    2.21
   2  20  -4    8.33    1.70
   1  20  -4   23.23    2.58
  -1 -20   4   28.60    3.78
  -1 -20   4   24.63    3.04
   0  20  -4  166.86    8.14
   0  20   4  157.28    9.82
   0 -20   4  179.03    9.96
   0 -20   4  162.35    9.10
   1 -20   4   32.70    4.07
   1 -20   4   33.86    3.75
   1  20   4   24.35    3.79
   1 -20   4   28.00    3.57
   2 -20   4   83.12    6.16
   2 -20   4   87.15    5.75
   2 -20   4   76.02    5.65
   3 -20   4   83.94    5.35
   3 -20   4   82.27    5.88
   3 -20   4   74.12    5.49
   4 -20   4    7.62    2.21
   4 -20   4   10.02    2.12
   4  20   4    4.66    1.57
  -4  20  -4    9.03    1.44
   5 -20   4    2.49    1.49
  -5 -21   4    0.68    0.93
   4  21  -4   23.31    1.84
  -4 -21   4   32.49    2.97
   3  21  -4   28.06    2.23
  -3 -21   4   31.52    3.36
   2  21  -4  105.90    5.49
  -2 -21   4  123.17    7.28
  -2 -21   4  110.14    6.35
  -1 -21   4   12.17    2.17
   1  21  -4   12.43    1.86
  -1 -21   4   10.97    2.72
   0 -21   4    8.86    2.18
   0  21  -4    9.87    1.75
   0 -21   4    9.49    2.60
   1 -21   4   20.74    3.27
   1 -21   4   23.77    3.07
   1  21   4   15.11    2.81
   1 -21   4   24.62    3.16
   2 -21   4    3.77    1.94
   2 -21   4    3.47    2.27
   2 -21   4    3.21    1.87
   2  21   4    1.03    1.68
   3 -21   4  138.10    6.36
   3 -21   4  130.37    5.35
   3 -21   4  118.82    5.61
   4 -21   4    3.38    1.65
   4 -21   4    3.09    1.42
  -4 -22   4    0.63    1.05
   3  22  -4    0.26    0.47
  -3 -22   4    1.11    1.36
  -2 -22   4   -0.20    1.20
   2  22  -4    0.60    0.59
  -2 -22   4   -0.53    1.59
  -1 -22   4    4.15    1.64
   1  22  -4   -0.06    0.54
  -1 -22   4    5.02    2.10
   0 -22   4    5.60    1.82
   0  22  -4    0.06    0.42
   0 -22   4    7.67    2.34
   0 -22   4    7.08    2.09
   1 -22   4    0.78    1.62
   1 -22   4    2.57    1.93
   1 -22   4    1.47    1.75
   2 -22   4   58.69    4.27
   2 -22   4   58.93    4.42
   3 -22   4   57.63    3.81
   3 -22   4   50.92    3.96
  -3 -23   4    9.62    1.57
  -2 -23   4   21.11    2.55
  -1 -23   4    3.51    1.36
  -1 -23   4    7.08    1.92
  -1 -23   4    2.30    1.43
   0 -23   4    0.20    1.20
   0 -23   4   -0.59    1.44
   1 -23   4  166.34    7.67
   1 -23   4  148.24    7.62
   2 -23   4   50.45    3.66
  -9   0   5    0.11    0.81
   9   0  -5    0.43    0.74
  -9   0   5    1.39    0.85
  -8   0   5    0.09    1.10
   8   0  -5    0.60    1.03
  -7   0   5    1.81    1.42
  -6   0   5    0.66    1.36
  -6   0   5    0.74    1.49
  -6   0   5    0.79    1.26
  -5   0   5   -0.32    1.41
  -5   0   5    0.49    1.37
   5   0  -5    4.38    2.51
  -5   0   5    0.26    1.34
  -4   0   5    0.14    1.31
   4   0  -5    0.93    2.45
  -4   0   5    0.68    1.24
  -3   0   5   -0.30    1.13
  -3   0   5    0.67    0.88
  -3   0   5    0.60    1.00
   3   0  -5    1.46    2.53
  -3   0   5    0.50    1.20
  -2   0   5   -0.09    0.92
  -2   0   5    0.08    0.80
  -2   0   5    0.35    0.93
   2   0  -5   -1.05    2.35
  -2   0   5    1.49    1.90
  -2   0   5    0.11    1.00
  -1   0   5    1.00    0.97
  -1   0   5   -0.07    0.83
   1   0  -5    1.07    1.90
  -1   0   5    0.75    1.71
  -1   0   5   -0.71    1.01
   0   0   5    0.78    0.76
   0   0   5   -0.08    0.87
   0   0  -5    1.20    1.33
   0   0   5    0.51    0.87
   0   0   5    0.98    2.00
   0   0   5   -0.20    1.01
   1   0   5   -1.41    0.93
   1   0   5    0.16    0.90
   1   0   5    0.41    1.09
   1   0   5    0.72    1.02
   2   0   5    0.26    0.98
   2   0   5    0.46    0.99
   2   0   5   -0.47    2.07
   2   0   5   -0.10    0.99
   2   0   5   -0.16    0.93
   3   0   5   -0.12    1.10
   3   0   5    0.32    1.14
   3   0   5   -0.53    2.42
   3   0   5    0.45    1.29
   3   0   5   -0.37    0.94
   3   0   5    0.20    1.26
   4   0   5    1.11    1.47
   4   0   5   -0.30    2.79
   4   0   5    0.72    1.65
   4   0   5   -0.11    1.18
   4   0   5    0.12    1.53
   5   0   5    0.69    1.58
   5   0   5    2.06    3.04
   5   0   5    1.46    1.87
   5   0   5   -0.48    1.47
   6   0   5   -0.14    1.79
   6   0   5   -0.35    3.18
   6   0   5   -0.44    1.99
   6   0   5    0.63    1.48
   7   0   5   -0.13    1.61
   7   0   5   -1.38    2.14
   8   0   5   -0.41    1.34
   8   0   5    0.14    1.55
   9   0   5    0.46    0.81
   9  -1  -5   71.30    3.67
  -9  -1   5   70.08    3.72
  -9  -1   5   72.50    3.74
  -8  -1   5    0.45    1.14
   8  -1  -5    0.45    1.04
  -7  -1   5    7.03    1.75
  -7   1   5    5.94    1.65
  -6  -1   5   12.60    2.43
  -6  -1   5   11.52    2.14
  -6   1   5   12.11    2.22
  -5  -1   5  242.55   11.40
   5   1  -5  267.41   15.13
   5  -1  -5  258.13   14.98
  -5  -1   5  236.09   12.02
  -5   1   5  251.94   11.51
  -4  -1   5   70.73    4.72
   4   1  -5   82.42    7.60
   4  -1  -5   74.14    7.33
  -4  -1   5   71.57    5.18
   3   1  -5   12.20    3.39
   3  -1  -5   12.54    3.60
  -3  -1   5   14.28    2.08
  -3   1   5   13.34    2.69
  -3  -1   5   10.88    1.60
  -3  -1   5   14.60    2.02
  -3  -1   5   12.61    1.92
  -2  -1   5    1.05    1.10
  -2  -1   5    2.26    0.98
   2   1  -5    1.03    2.27
   2  -1  -5    0.27    2.42
  -2   1   5    1.30    1.75
  -2  -1   5    0.98    1.04
  -2  -1   5    1.57    1.23
  -1  -1   5  139.83    6.77
   1   1  -5  111.93    7.97
   1  -1  -5  120.09    8.42
  -1   1   5  129.54    8.15
  -1  -1   5  130.34    8.11
  -1  -1   5  123.66    5.96
  -1  -1   5  119.86    6.02
   0  -1   5  123.56    6.42
   0  -1   5  137.06    6.93
   0   1  -5  135.29    7.67
   0  -1  -5  144.48    7.97
   0   1   5  161.29    9.16
   0  -1   5  143.22    8.62
   0  -1   5  130.96    6.25
   0  -1   5  134.91    6.40
   1  -1   5    0.22    0.79
   1  -1   5    0.27    0.94
   1  -1   5    0.56    0.98
   1   1   5    0.87    2.18
   1  -1   5   -0.21    1.88
   1  -1   5    0.21    1.08
   2  -1   5  208.94    9.30
   2   1   5  215.26   12.22
   2  -1   5  210.94   11.87
   2  -1   5  201.00    9.32
   2  -1   5  198.42    8.96
   2   1   5  205.15    9.95
   2  -1   5  208.14    9.19
   3  -1   5    6.79    1.55
   3  -1   5    8.00    1.77
   3   1   5    3.06    2.73
   3  -1   5    3.33    2.56
   3   1   5    4.10    1.82
   3  -1   5    4.04    1.31
   3  -1   5    5.40    1.54
   4  -1   5    7.61    1.83
   4  -1   5    7.66    1.87
   4   1   5   13.98    3.81
   4  -1   5    3.20    2.64
   4   1   5    5.11    2.26
   4  -1   5    7.18    2.07
   4  -1   5    6.84    1.68
   4  -1   5    7.06    1.90
   5  -1   5  112.45    6.94
   5  -1   5  116.40    6.86
   5   1   5  107.92    9.75
   5  -1   5  110.73    9.23
   5  -1   5  113.47    6.55
   5   1   5  123.93    8.20
   5  -1   5  123.77    7.95
   6  -1   5   15.43    2.63
   6   1   5   21.23    2.88
   6  -1   5   24.72    3.09
   6   1   5   13.83    4.32
   6  -1   5   20.23    4.80
   6  -1   5   18.38    2.55
   6   1   5   18.86    3.61
   6  -1   5   23.94    3.68
   7  -1   5    4.28    2.01
   7   1   5    3.46    2.20
   7  -1   5    4.69    2.18
   7  -1   5    2.22    1.62
   8  -1   5    7.49    1.77
   8  -1   5    4.64    1.81
   8   1   5    5.85    2.05
   8  -1   5    4.78    1.40
   9  -1   5    0.17    0.87
   9  -1   5   -0.36    0.66
   9   1   5    0.05    0.72
   9  -2  -5   13.53    1.44
   9   2  -5   13.23    1.42
  -9   2   5   11.85    1.40
  -9  -2   5   12.89    1.43
  -9   2   5   13.62    1.48
  -9  -2   5   16.95    1.59
   8  -2  -5   21.95    2.15
   8   2  -5   21.53    2.11
  -8  -2   5   22.31    2.26
  -7  -2   5    1.46    1.36
  -7   2   5    1.02    1.26
  -6  -2   5   93.25    5.72
  -6   2   5   90.40    5.58
   6   2  -5   83.15    7.79
  -6   2   5   94.84    6.20
  -6  -2   5   89.96    6.18
  -6   2   5   89.67    5.63
   5  -2  -5   54.54    6.36
  -5  -2   5   52.90    4.15
  -5   2   5   53.99    4.06
   5   2  -5   65.73    6.77
  -5   2   5   55.37    4.52
  -5  -2   5   56.15    4.65
  -5   2   5   57.71    4.23
   4  -2  -5   49.98    6.11
  -4  -2   5   41.88    3.47
  -4   2   5   38.99    3.35
   4   2  -5   56.47    6.15
  -4   2   5   42.07    3.76
  -4  -2   5   41.35    3.83
  -3   2   5    1.25    1.09
  -3  -2   5    1.72    1.25
  -3  -2   5    1.32    0.98
  -3   2   5    0.69    0.97
  -3   2   5    1.27    1.10
   3   2  -5    2.57    2.77
   3  -2  -5    3.34    2.89
  -3   2   5    3.61    1.94
  -3  -2   5    0.21    1.13
  -3   2   5    0.48    1.11
  -3  -2   5    1.15    1.21
  -2  -2   5   30.60    2.59
  -2   2   5   31.14    2.54
   2  -2  -5   29.77    4.71
  -2   2   5   29.70    2.84
  -2  -2   5   30.05    2.89
   2   2  -5   23.26    4.12
  -2   2   5   29.47    3.79
  -2  -2   5   29.52    2.38
  -2   2   5   28.87    2.37
  -2   2   5   31.11    2.54
  -2  -2   5   28.71    2.55
  -1  -2   5  404.99   15.62
  -1   2   5  363.90   15.24
   1   2  -5  354.98   17.31
   1  -2  -5  351.87   17.85
  -1   2   5  414.38   17.70
  -1  -2   5  403.38   17.58
  -1  -2   5  378.38   14.69
  -1   2   5  364.50   14.68
  -1  -2   5  367.48   14.77
  -1   2   5  351.55   14.61
   0  -2   5   52.98    3.68
   0   2   5   45.07    3.43
   0  -2   5   44.44    3.18
   0   2   5   47.77    3.31
   0   2  -5   52.98    4.31
   0  -2  -5   47.92    4.41
   0   2   5   54.77    5.18
   0  -2   5   47.56    3.05
   0   2   5   44.74    3.01
   0  -2   5   49.89    3.21
   0   2   5   50.57    3.17
   1  -2   5    6.04    1.27
   1   2   5    5.02    1.20
   1  -2   5    5.68    1.31
   1   2   5    6.22    1.36
   1  -2   5    6.33    1.39
   1   2   5    5.33    1.31
   1   2   5    5.93    2.60
   1  -2   5    6.28    2.42
   1  -2   5    7.51    1.62
   1   2   5    4.70    1.51
   2  -2   5    1.69    1.22
   2   2   5    1.11    1.11
   2   2   5    3.54    1.30
   2  -2   5    4.67    1.40
   2  -2   5    2.89    2.14
   2  -2   5    1.32    1.06
   2   2   5    0.50    1.03
   2   2   5    1.52    1.51
   2  -2   5    1.65    0.98
   2   2   5    1.23    1.07
   3   2   5   74.47    4.74
   3  -2   5   81.32    4.87
   3  -2   5   76.15    4.92
   3   2   5   72.93    4.82
   3   2   5   81.18    7.56
   3  -2   5   71.90    6.70
   3  -2   5   75.73    4.57
   3   2   5   79.75    4.64
   3   2   5   79.46    5.75
   3  -2   5   76.01    4.77
   3   2   5   77.48    4.66
   4  -2   5  114.83    6.73
   4   2   5  113.81    6.60
   4   2   5  115.53    6.49
   4  -2   5  118.41    6.61
   4   2   5  114.39    9.60
   4  -2   5  116.80    8.97
   4  -2   5  109.24    6.25
   4   2   5  113.32    6.24
   4   2   5  111.18    7.68
   4  -2   5  117.62    6.59
   4   2   5  113.85    6.45
   5  -2   5    3.88    1.49
   5   2   5    4.62    1.53
   5   2   5    3.47    4.07
   5  -2   5    1.90    2.75
   5   2   5    0.22    2.06
   5  -2   5    2.64    1.83
   5  -2   5    5.01    1.94
   5  -2   5    2.09    1.51
   5   2   5    2.13    1.37
   6  -2   5    4.06    1.93
   6   2   5    4.90    3.86
   6  -2   5    5.48    3.27
   6   2   5    7.90    2.82
   6  -2   5    7.74    2.52
   6  -2   5    5.51    1.75
   6   2   5    4.02    1.63
   7  -2   5    4.94    1.89
   7   2   5    6.45    2.70
   7  -2   5    3.50    2.10
   7  -2   5    5.86    1.82
   7   2   5    3.09    1.47
   8   2   5   -1.45    1.42
   8  -2   5   -0.71    1.42
   8  -2   5   -0.68    0.91
   8   2   5   -1.20    1.71
   8  -2   5   -0.09    1.12
   8   2   5    0.08    1.08
   9   2   5  119.32    5.30
   9  -2   5  123.74    5.40
   9  -2   5  118.90    5.24
   9   2   5  111.46    5.09
   9  -3  -5   10.74    1.30
   9   3  -5    9.59    1.20
  -9  -3   5    7.89    1.20
  -9   3   5    8.68    1.20
  -9   3   5   10.05    1.26
  -9  -3   5    8.24    1.20
   8  -3  -5   62.22    3.70
   8   3  -5   54.45    3.52
  -8   3   5   59.11    3.79
  -7  -3   5  167.28    8.21
  -7   3   5  162.95    8.07
  -7   3   5  161.04    8.04
  -6  -3   5   70.30    4.82
  -6   3   5   68.51    4.68
   6   3  -5   59.42    6.61
  -6   3   5   65.15    5.02
  -6  -3   5   68.16    5.24
  -6   3   5   72.51    4.74
   5   3  -5   50.87    3.39
  -5  -3   5   56.00    4.22
  -5   3   5   56.45    4.12
   5   3  -5   63.75    6.81
   5  -3  -5   59.69    6.58
  -5   3   5   56.26    4.51
  -5  -3   5   48.45    4.40
  -5   3   5   56.65    4.12
  -4  -3   5    3.09    1.56
   4   3  -5    3.21    1.12
   4   3  -5    1.24    2.48
   4  -3  -5    3.53    2.90
  -4   3   5    3.13    1.34
  -4   3   5    3.90    1.35
  -4  -3   5    3.62    1.41
  -4   3   5    2.73    1.42
  -3   3   5    6.99    1.58
  -3  -3   5    7.35    1.65
  -3  -3   5    4.67    1.18
  -3   3   5    5.24    1.38
  -3   3   5    7.20    1.55
   3   3  -5   10.38    3.49
  -3  -3   5    5.01    1.50
  -3   3   5    6.19    1.68
  -3  -3   5    7.21    1.75
   2   3  -5   87.08    7.43
  -2   3   5   91.16    5.36
  -2  -3   5  102.44    5.71
  -2   3   5   97.27    6.88
  -2   3   5   87.20    5.65
  -2  -3   5   89.76    4.79
  -2   3   5   91.67    4.91
  -2  -3   5   93.91    5.09
  -2   3   5   93.76    4.96
  -1  -3   5  132.01    6.74
  -1   3   5  128.45    6.54
   1   3  -5  134.06    8.41
   1  -3  -5  122.29    8.82
  -1   3   5  131.05    8.32
  -1  -3   5  129.14    6.07
  -1   3   5  129.28    6.11
  -1  -3   5  125.42    6.15
  -1   3   5  116.28    5.93
   0  -3   5    1.43    0.94
   0   3   5    2.45    1.03
   0  -3   5    2.09    0.91
   0   3   5    1.83    0.92
   0   3  -5    1.65    1.56
   0  -3  -5    2.52    1.75
   0   3   5    1.54    2.15
   0  -3   5    2.32    1.04
   0  -3   5    0.72    1.00
   0   3   5    1.64    1.03
   0   3   5    1.41    0.96
   1  -3   5   95.31    5.30
   1   3   5   80.84    4.92
   1   3   5  103.66    7.62
   1  -3   5   88.09    6.61
   1   3   5   77.77    5.27
   1  -3   5   83.35    4.51
   1   3   5   79.12    4.45
   1  -3   5   84.09    4.77
   1  -3   5   89.96    4.72
   1   3   5   81.56    4.51
   1   3   5   78.53    4.70
   2   3   5   35.67    2.88
   2  -3   5   34.87    2.84
   2  -3   5   35.81    4.36
   2  -3   5   33.25    2.89
   2   3   5   32.20    2.82
   2  -3   5   36.29    2.76
   2   3   5   33.35    2.65
   2   3   5   34.22    3.53
   2  -3   5   33.01    2.81
   2   3   5   33.54    2.75
   3  -3   5    2.14    1.23
   3   3   5    0.35    0.98
   3   3   5    1.70    1.25
   3  -3   5    1.08    1.22
   3   3   5    3.12    3.00
   3  -3   5   -0.73    2.26
   3   3   5    1.23    1.74
   3  -3   5    0.95    1.11
   3   3   5    1.49    1.05
   3  -3   5    0.95    1.31
   3   3   5    1.19    1.23
   4  -3   5   84.11    5.54
   4  -3   5   87.71    5.52
   4   3   5   84.14    5.45
   4   3   5   90.19    8.69
   4  -3   5   85.97    7.59
   4   3   5   82.91    5.32
   4  -3   5   86.84    5.24
   4   3   5   83.81    5.12
   4   3   5   94.49    6.88
   4  -3   5   89.50    5.60
   4   3   5   88.39    5.44
   5  -3   5   43.17    3.97
   5   3   5   36.88    3.71
   5   3   5   47.79    3.94
   5  -3   5   44.39    3.96
   5   3   5   45.51    6.93
   5  -3   5   40.80    5.60
   5  -3   5   44.80    3.77
   5   3   5   43.74    3.62
   5   3   5   43.04    4.96
   5  -3   5   42.11    3.74
   6   3   5   88.36    5.74
   6  -3   5   92.10    5.89
   6   3   5   77.01    8.68
   6  -3   5   77.56    7.63
   6  -3   5   82.68    5.42
   6   3   5   82.58    5.27
   6   3   5   96.45    7.33
   6  -3   5   89.30    6.47
  -6   3  -5   81.33    4.64
   6  -3   5   81.92    5.47
   7   3   5   15.61    2.42
   7  -3   5   12.97    2.35
   7  -3   5   13.04    2.23
   7   3   5   15.78    2.23
   7   3   5   17.50    3.38
   7  -3   5   14.75    2.56
   8   3   5  171.35    7.85
   8  -3   5  161.48    7.89
   8  -3   5  157.18    7.64
   8   3   5  165.60    7.53
   8   3   5  166.91    8.87
  -9   4   5    2.41    0.83
  -9  -4   5    2.62    0.85
  -9  -4   5    1.67    0.80
   9  -4  -5    3.61    0.96
   9   4  -5    2.16    0.84
  -9   4   5    2.90    0.84
  -8   4   5    2.71    1.22
  -8  -4   5    3.37    1.27
  -8  -4   5    4.21    1.26
  -8   4   5    2.80    1.19
   8  -4  -5    3.87    1.16
   8   4  -5    3.41    1.12
  -7  -4   5    9.50    1.90
  -7   4   5   10.11    1.86
  -7   4   5    8.92    1.74
  -6   4   5    1.51    1.31
  -6  -4   5    1.30    1.42
   6   4  -5    1.32    0.97
  -6  -4   5    0.86    1.34
  -6   4   5    2.75    1.45
   6   4  -5   -0.88    2.20
  -6   4   5    3.71    1.36
   5   4  -5   67.83    4.17
  -5  -4   5   74.64    5.00
  -5   4   5   78.59    4.93
   5   4  -5   77.68    7.50
   5  -4  -5   74.60    7.48
  -5   4   5   73.53    5.22
  -5  -4   5   76.36    5.48
  -5   4   5   78.79    4.89
   4   4  -5  103.40    5.66
  -4  -4   5  111.40    6.39
  -4   4   5  113.87    6.21
   4   4  -5  118.85    9.42
  -4   4   5  128.59    6.91
  -4  -4   5  115.46    6.87
  -4   4   5  117.32    6.11
  -4   4   5  117.84    6.26
  -4  -4   5  111.73    6.38
  -3   4   5   64.03    4.00
   3   4  -5   67.89    6.75
  -3   4   5   67.09    4.42
  -3  -4   5   62.21    4.48
  -3  -4   5   68.24    4.28
  -3  -4   5   53.98    3.62
  -3   4   5   62.47    3.91
  -3   4   5   60.19    3.92
  -3  -4   5   60.44    4.07
   2   4  -5   44.37    5.22
  -2   4   5   48.49    3.59
  -2  -4   5   49.01    3.74
  -2   4   5   48.80    4.84
  -2   4   5   45.67    3.92
  -2  -4   5   44.99    3.07
  -2   4   5   48.61    3.28
  -2  -4   5   48.00    3.39
  -2   4   5   48.40    3.25
  -1  -4   5   23.57    2.45
  -1   4   5   22.49    2.33
   1   4  -5   19.14    3.44
  -1   4   5   20.07    3.46
  -1   4   5   21.41    2.63
  -1  -4   5   20.17    1.98
  -1   4   5   22.54    2.09
  -1  -4   5   20.76    2.13
  -1   4   5   22.60    2.08
   0  -4   5    1.62    1.09
   0   4   5    1.63    0.98
   0  -4   5    1.53    0.85
   0   4   5    0.60    0.84
   0  -4   5    1.57    1.02
   0   4  -5    1.38    1.54
   0  -4  -5   -0.20    1.81
   0   4   5    1.17    0.99
   0   4   5    0.93    2.06
   0  -4   5    1.80    2.02
   0   4   5    2.24    1.49
   0  -4   5    1.27    1.17
   0   4   5    0.58    1.08
   1  -4   5   91.77    5.31
   1   4   5   87.99    5.13
   1   4   5  105.26    7.86
   1  -4   5   81.84    6.56
   1   4   5   89.50    5.72
   1  -4   5   86.90    4.65
   1   4   5   85.39    4.63
   1  -4   5   87.33    4.79
   1   4   5   83.53    4.62
   1  -4   5   88.07    4.94
   1   4   5   87.49    4.93
   2   4   5   53.20    3.67
   2  -4   5   52.78    3.64
   2   4   5   61.91    6.48
   2  -4   5   55.17    5.34
   2  -4   5   48.12    3.59
   2   4   5   48.43    3.57
   2  -4   5   51.40    3.41
   2   4   5   52.16    3.41
   2   4   5   53.74    4.48
   2  -4   5   51.37    3.56
   2   4   5   51.37    3.47
   3  -4   5    7.68    1.75
   3   4   5    7.53    1.72
   3   4   5    5.96    1.66
   3  -4   5    7.41    1.72
   3   4   5    6.99    3.69
   3  -4   5    9.77    2.88
   3  -4   5   10.59    1.78
   3   4   5    6.84    2.21
   3   4   5    7.16    1.52
   3  -4   5    9.77    1.92
   3   4   5    6.52    1.64
   4   4   5   44.69    3.70
   4  -4   5   49.56    3.92
   4  -4   5   46.46    3.87
   4   4   5   39.01    3.56
   4   4   5   47.92    7.03
   4  -4   5   44.20    5.49
   4  -4   5   49.18    3.71
   4   4   5   48.46    3.61
   4   4   5   45.56    4.92
   4  -4   5   47.48    3.89
   4   4   5   48.33    3.84
   4  -4   5   40.90    3.66
   5  -4   5   41.06    3.89
   5   4   5   38.57    3.67
   5   4   5   48.84    3.96
   5  -4   5   47.26    4.03
   5   4   5   47.15    7.26
   5  -4   5   47.22    5.82
   5  -4   5   46.34    3.78
   5   4   5   43.66    3.55
   5   4   5   44.70    5.14
   5  -4   5   41.72    3.83
   6   4   5   11.80    2.31
   6  -4   5    9.50    2.37
   6   4   5    9.86    4.31
   6   4   5   14.25    2.19
   6   4   5   11.53    3.29
  -6   4  -5   13.24    1.65
   6  -4   5   11.16    2.13
   6  -4   5   11.37    2.16
   7   4   5   63.92    3.90
   7  -4   5   62.08    4.09
   7  -4   5   58.53    3.73
   7   4   5   61.50    3.55
   7   4   5   68.53    5.49
  -7   4  -5   58.57    2.81
   8   4   5   47.57    3.35
   8  -4   5   42.80    3.33
   8  -4   5   52.79    3.43
   8   4   5   44.81    3.04
   8   4   5   43.92    4.14
  -9   5   5   51.01    2.86
   9   5  -5   60.80    3.03
  -9   5   5   51.95    2.86
  -9  -5   5   57.26    2.95
  -9  -5   5   54.75    2.91
   8  -5  -5   18.05    1.84
   8   5  -5   21.05    1.89
  -8  -5   5   18.29    2.00
  -8   5   5   16.98    1.89
  -8   5   5   20.72    2.06
  -8  -5   5   21.68    2.13
   7   5  -5    0.47    0.81
  -7  -5   5   -0.32    1.20
  -7   5   5    0.40    1.16
  -7   5   5    1.19    1.09
  -6   5   5    1.16    1.33
  -6  -5   5    1.90    1.48
   6   5  -5    1.29    1.02
  -6  -5   5    0.97    1.36
  -6   5   5    2.00    1.42
   6   5  -5   -0.30    2.27
  -6   5   5    1.54    1.18
   5   5  -5   14.59    1.93
  -5  -5   5   18.63    2.49
  -5   5   5   20.43    2.40
   5   5  -5   15.72    3.88
   5  -5  -5   19.55    4.09
  -5   5   5   21.45    2.74
  -5  -5   5   19.43    2.82
  -5   5   5   21.16    2.40
   4   5  -5  175.07    8.76
  -4  -5   5  198.78    9.57
  -4   5   5  204.07    9.35
   4   5  -5  202.17   12.81
  -4   5   5  218.36   10.04
  -4  -5   5  200.39   10.12
  -4   5   5  203.51    9.15
  -4   5   5  219.66    9.47
  -4  -5   5  203.85    9.61
   3   5  -5   16.57    3.54
  -3   5   5   16.75    2.22
  -3  -5   5   14.40    2.25
  -3   5   5   15.19    1.92
  -3  -5   5   14.94    2.08
  -3  -5   5   16.10    1.80
  -3   5   5   13.92    1.92
  -3   5   5   15.87    1.96
  -3  -5   5   16.29    2.14
  -3  -5   5   16.56    2.18
  -2  -5   5    7.25    1.50
  -2  -5   5    6.70    1.48
  -2   5   5    5.05    1.30
  -2  -5   5    7.73    1.37
  -2   5   5    8.30    1.41
   2   5  -5    5.95    2.81
  -2   5   5    7.90    2.02
  -2   5   5    5.45    1.46
  -2  -5   5    5.69    1.61
  -1  -5   5  134.77    6.80
  -1   5   5  127.31    6.47
   1   5  -5  131.49    8.51
  -1   5   5  120.96    7.13
  -1  -5   5  123.44    5.98
  -1   5   5  130.18    6.19
  -1  -5   5  129.54    6.24
  -1   5   5  118.95    5.94
  -1  -5   5  113.99    6.24
   0  -5   5  131.10    6.67
   0   5   5  124.05    6.36
   0   5  -5  122.04    7.43
   0  -5   5  123.56    6.15
   0   5   5  122.14    6.22
   0   5   5  142.36    9.32
   0  -5   5  129.69    8.38
   0   5   5  124.50    7.18
   0  -5   5  119.23    5.83
   0   5   5  124.99    5.97
   0  -5   5  120.71    6.04
   0   5   5  118.63    5.86
   0  -5   5  111.66    6.04
   1   5   5   73.90    4.46
   1  -5   5   83.49    4.93
   1   5   5   74.86    4.60
   1   5   5   92.68    7.65
   1  -5   5   75.72    6.18
   1   5   5   75.52    5.37
   1  -5   5   75.95    4.19
   1   5   5   73.15    4.18
   1  -5   5   76.63    4.41
   1   5   5   65.78    4.05
   1  -5   5   66.39    4.32
   1  -5   5   76.53    4.48
   2   5   5    7.96    1.68
   2  -5   5    7.32    1.57
   2   5   5    9.73    3.59
   2  -5   5   10.09    2.92
   2   5   5    6.22    2.08
   2  -5   5    6.14    1.49
   2   5   5    8.93    1.59
   2  -5   5    4.38    1.32
   2  -5   5    7.50    1.42
   2  -5   5    4.92    1.44
   2   5   5    5.33    1.41
   2   5   5    5.61    1.34
   3   5   5  119.56    6.38
   3  -5   5  128.59    6.59
   3  -5   5  118.23    6.56
   3  -5   5  105.94    8.12
   3   5   5  114.87    6.42
   3  -5   5  123.29    6.27
   3   5   5  115.43    6.08
   3   5   5  119.10    7.79
   3  -5   5  129.18    6.65
   3   5   5  119.52    6.32
   3  -5   5  105.89    6.39
   4  -5   5    0.14    1.24
   4   5   5    1.17    1.19
   4   5   5    0.95    1.44
   4  -5   5    1.13    1.55
   4   5   5    2.89    3.66
   4  -5   5    0.26    2.31
   4   5   5    1.56    2.10
   4  -5   5    1.56    1.19
   4  -5   5    0.64    1.58
   4   5   5    1.66    1.18
   4   5   5    2.32    1.59
   4  -5   5    0.98    1.41
   5   5   5   98.89    5.94
   5  -5   5   82.11    5.89
   5   5   5   90.49    5.85
   5   5   5   86.60    9.84
   5  -5   5   94.49    8.08
   5  -5   5   99.47    6.09
   5  -5   5   88.26    5.61
   5   5   5   96.54    5.60
   5   5   5   91.60    7.49
   5  -5   5   96.19    6.21
   6   5   5  125.99    7.09
   6  -5   5  119.96    7.22
   6   5   5  123.28   10.86
   6  -5   5  129.85    7.08
   6   5   5  136.28    6.90
   6   5   5  139.23    9.17
  -6   5  -5  115.53    6.29
   6  -5   5  142.66    7.82
   7   5   5   -0.89    1.46
   7  -5   5   -0.13    1.58
   7   5   5   -0.42    2.01
  -7   5  -5    0.73    0.84
   7  -5   5   -0.22    1.27
   7   5   5   -0.67    1.22
   7  -5   5    1.28    1.12
   8   5   5    0.39    1.06
   8  -5   5    1.70    1.25
   8   5   5    0.58    1.73
   8  -5   5    1.53    1.11
   8   5   5    0.53    0.93
   9   6  -5   19.78    1.58
   9  -6  -5   21.97    1.68
  -9  -6   5   17.13    1.34
  -8   6   5    0.68    0.94
  -8  -6   5    0.56    0.96
  -8  -6   5    0.57    0.94
  -8   6   5    0.34    0.83
   8  -6  -5    1.42    0.97
   8   6  -5    0.65    0.87
   7   6  -5   45.07    3.05
  -7  -6   5   60.02    3.90
  -7   6   5   55.26    3.68
  -7   6   5   48.93    3.49
  -7   6   5   53.71    3.64
  -7  -6   5   58.19    3.85
   6   6  -5   39.93    2.95
  -6  -6   5   42.17    3.47
  -6   6   5   40.83    3.29
   6   6  -5   34.72    5.10
  -6   6   5   35.74    3.50
  -6  -6   5   37.48    3.78
  -6   6   5   41.61    3.29
  -6   6   5   45.34    3.44
  -6  -6   5   39.58    3.47
   5   6  -5   56.04    3.83
  -5  -6   5   58.44    4.37
  -5   6   5   67.81    4.35
   5   6  -5   63.11    6.90
  -5   6   5   67.33    4.72
  -5  -6   5   60.89    4.82
  -5   6   5   71.09    4.32
  -5   6   5   71.63    4.45
  -5  -6   5   55.95    4.34
   4   6  -5   53.16    3.75
  -4  -6   5   51.71    4.04
  -4   6   5   67.02    4.13
   4   6  -5   75.78    7.37
  -4   6   5   57.82    4.31
  -4  -6   5   60.58    4.61
  -4   6   5   54.60    3.69
  -4   6   5   62.20    4.02
  -4  -6   5   63.69    4.29
  -3  -6   5  226.91   10.50
  -3   6   5  237.18   10.26
   3   6  -5  223.26   13.93
  -3   6   5  238.49   10.77
  -3  -6   5  246.44   11.22
  -3   6   5  229.56   11.76
  -3  -6   5  226.44    9.97
  -3   6   5  259.42   10.50
  -3   6   5  236.42   10.21
  -3  -6   5  226.07   10.42
  -3  -6   5  227.51   10.65
   2   6  -5  103.61    8.34
  -2   6   5  117.01    6.20
  -2  -6   5  120.43    6.55
  -2   6   5  102.87    6.78
  -2  -6   5  106.54    5.60
  -2   6   5  128.74    6.07
  -2  -6   5  124.15    6.06
  -2   6   5  114.47    5.70
  -2  -6   5  108.85    6.10
  -1  -6   5   18.72    2.25
  -1   6   5   13.90    1.87
   1   6  -5   19.64    3.37
  -1   6   5   19.70    3.71
  -1   6   5   14.80    2.51
  -1  -6   5   16.53    1.77
  -1   6   5   18.35    1.92
  -1  -6   5   20.08    2.04
  -1   6   5   13.03    1.64
  -1  -6   5   15.06    2.04
   0  -6   5  222.75    9.70
   0   6   5  187.52    9.09
   0   6  -5  206.46   10.62
   0  -6   5  203.45    9.06
   0   6   5  205.68    9.20
   0   6   5  211.56   10.40
   0  -6   5  200.42    8.72
   0   6   5  201.17    8.83
   0  -6   5  207.08    9.00
   0   6   5  191.98    8.66
   0  -6   5  183.93    9.06
   1  -6   5  143.18    6.98
   1   6   5  136.08    6.93
   1  -6   5  162.42    7.66
   1   6   5  139.59    7.17
   1   6   5  174.29   11.29
   1  -6   5  145.30    9.09
   1   6   5  141.43    8.14
   1  -6   5  147.34    6.74
   1   6   5  142.72    6.72
   1  -6   5  150.84    6.98
   1   6   5  126.46    6.51
   1  -6   5  129.90    7.02
   2   6   5   19.15    4.61
   2  -6   5   20.71    3.61
   2   6   5   22.73    3.21
   2  -6   5   21.12    2.14
   2   6   5   18.39    2.05
   2  -6   5   21.46    2.29
   2   6   5   20.38    2.24
   2  -6   5   20.63    2.28
   2   6   5   16.07    2.02
   2  -6   5   16.57    2.24
   3  -6   5   16.95    2.21
   3   6   5   11.62    1.99
   3   6   5   12.89    4.45
   3  -6   5    8.47    2.79
   3  -6   5   10.05    1.84
   3  -6   5   11.88    1.81
   3   6   5   12.19    2.80
   3   6   5    9.75    1.81
   3  -6   5   14.56    2.16
   3   6   5   12.36    2.03
   3  -6   5   10.53    2.03
   3   6   5    8.86    1.62
   4   6   5   87.12    5.35
   4  -6   5   86.60    5.49
   4  -6   5   89.63    5.68
   4   6   5   82.47    5.37
   4   6   5  100.40   10.01
   4  -6   5   77.58    7.02
   4  -6   5   89.87    5.32
   4   6   5   83.11    5.03
   4   6   5   82.51    6.86
   4  -6   5   93.23    5.80
   4   6   5   83.87    5.36
   4  -6   5   83.32    5.77
   5  -6   5    4.63    1.51
   5   6   5    6.05    1.61
   5   6   5    4.13    1.72
   5  -6   5    3.70    1.63
   5   6   5    3.13    4.10
   5   6   5    5.93    2.75
   5  -6   5    2.68    1.43
   5   6   5    5.21    1.49
   5  -6   5    4.45    2.01
   6  -6   5   41.41    3.84
   6  -6   5   41.39    3.58
   6   6   5   45.31    3.46
   6   6   5   53.60    5.52
  -6   6  -5   41.66    3.20
   6  -6   5   39.85    4.00
   6   6   5   41.40    3.67
   7   6   5    3.71    1.51
   7  -6   5    1.19    1.48
   7   6   5   -0.61    2.27
  -7   6  -5    1.58    1.00
   7  -6   5    0.74    1.26
   7   6   5    1.50    1.12
   7  -6   5    1.98    1.40
   8   6   5    2.49    1.08
   8  -6   5    3.00    1.23
   8   6   5    1.68    1.74
  -8   6  -5    2.38    0.68
   8  -6   5    1.10    1.02
   8   6   5    1.92    0.85
   8  -7  -5   72.41    3.58
   8   7  -5   64.71    3.36
  -8  -7   5   62.41    3.48
  -8   7   5   60.97    3.43
  -8   7   5   63.25    3.44
  -8  -7   5   65.44    3.52
   7   7  -5  100.26    5.41
  -7  -7   5  135.65    6.32
  -7   7   5  123.22    6.04
  -7   7   5  112.48    5.83
  -7   7   5  118.39    5.94
  -7  -7   5  133.29    6.29
   6   7  -5   76.08    4.44
  -6  -7   5   85.22    5.12
  -6   7   5   81.59    4.82
  -6  -7   5   78.75    5.20
  -6   7   5   79.53    4.69
  -6   7   5   78.34    4.75
  -6  -7   5   82.67    5.07
   5   7  -5   60.89    4.03
  -5  -7   5   69.13    4.56
  -5   7   5   66.96    4.29
   5   7  -5   71.08    7.28
  -5   7   5   68.07    4.69
  -5  -7   5   59.15    4.74
  -5   7   5   69.87    4.20
  -5   7   5   75.80    4.46
  -5  -7   5   51.22    4.17
  -4   7   5    7.30    1.52
  -4  -7   5    5.69    1.59
   4   7  -5    5.86    1.56
  -4  -7   5    5.16    1.57
  -4   7   5    6.04    1.51
   4   7  -5    7.46    3.51
  -4   7   5    5.88    1.56
  -4  -7   5    5.43    1.64
   3   7  -5  131.97   10.07
  -3   7   5  146.70    7.33
  -3  -7   5  141.20    7.60
  -3   7   5  136.30    8.35
  -3  -7   5  140.52    7.08
  -3   7   5  143.31    6.81
  -3  -7   5  134.04    7.30
   2   7  -5   56.35    6.00
  -2  -7   5   64.78    4.40
  -2   7   5   66.76    4.18
  -2   7   5   57.89    4.86
  -2  -7   5   58.27    3.63
  -2   7   5   69.70    4.06
  -2  -7   5   60.86    3.90
  -2   7   5   53.70    3.55
  -2  -7   5   62.12    4.24
  -1  -7   5  224.09   10.09
  -1   7   5  212.58    9.67
   1   7  -5  214.58   12.06
  -1   7   5  203.99   10.78
  -1  -7   5  218.63    9.21
  -1   7   5  225.35    9.44
  -1  -7   5  207.23    9.37
  -1   7   5  200.98    9.07
  -1  -7   5  206.61    9.79
   0  -7   5   52.19    3.74
   0   7   5   46.84    3.42
   0   7  -5   43.92    4.34
   0   7   5   53.19    6.37
   0   7   5   49.70    4.33
   0  -7   5   47.94    3.33
   0  -7   5   46.52    3.08
   0   7   5   49.43    3.27
   0  -7   5   45.76    3.25
   0   7   5   44.06    3.03
   0  -7   5   43.15    3.44
   1  -7   5  124.85    6.44
   1   7   5  120.15    6.43
   1   7   5  143.11   10.63
   1  -7   5  123.63    8.47
   1   7   5  139.55    8.02
   1  -7   5  132.42    6.25
   1   7   5  133.16    6.31
   1  -7   5  131.35    6.49
   1   7   5  125.50    6.18
   1  -7   5  124.90    6.82
   2   7   5   54.11    7.14
   2  -7   5   48.55    5.08
   2   7   5   51.22    4.83
   2  -7   5   56.83    3.52
   2   7   5   47.86    3.33
   2  -7   5   52.69    3.71
   2   7   5   45.39    3.42
   2  -7   5   54.02    3.71
   2   7   5   50.13    3.60
   2  -7   5   41.83    3.71
   3   7   5    5.12    1.58
   3  -7   5    4.08    1.49
   3   7   5    4.24    3.88
   3  -7   5    2.35    2.18
   3   7   5    5.75    2.39
   3  -7   5    5.80    1.52
   3   7   5    5.26    1.44
   3  -7   5    5.66    1.68
   3   7   5    5.58    1.60
   3  -7   5    3.14    1.65
   3  -7   5    6.39    1.48
   3   7   5    7.33    1.49
   4   7   5    4.75    1.62
   4  -7   5    1.86    1.48
   4  -7   5    4.57    1.60
   4   7   5    2.01    1.22
   4  -7   5    3.94    2.39
   4   7   5    5.20    2.72
   4  -7   5    2.21    1.32
   4   7   5    3.02    1.23
   4  -7   5    4.67    1.97
   5   7   5   77.80    5.02
   5  -7   5   78.06    5.22
   5  -7   5   70.18    5.24
   5   7   5   72.21    5.03
   5   7   5   78.94    9.59
   5  -7   5   84.09    5.12
   5   7   5   77.18    4.74
   5   7   5   65.72    6.45
   5  -7   5   73.91    5.69
   6   7   5  391.32   15.83
   6  -7   5  357.51   15.95
   6  -7   5  365.34   15.73
   6   7   5  379.30   15.42
   6   7   5  404.20   18.73
  -6   7  -5  358.38   15.26
   6  -7   5  406.83   17.17
   7   7   5   13.46    2.00
   7  -7   5   14.66    2.21
   7   7   5   14.03    1.80
   7   7   5   13.23    3.01
  -7   7  -5   14.52    1.73
   7  -7   5   12.60    1.92
   7  -7   5   13.72    2.36
   8   7   5  145.12    6.00
   8  -7   5  130.90    3.94
   8  -8  -5   22.80    1.71
   8   8  -5   14.39    1.33
  -8   8   5   17.25    1.49
  -8   8   5   20.25    1.57
  -8  -8   5   19.53    1.60
   7  -8  -5   27.56    2.27
   7   8  -5   25.83    2.09
   7   8  -5   22.53    1.99
  -7  -8   5   28.37    2.40
  -7   8   5   22.80    2.13
  -7   8   5   24.34    2.14
  -7  -8   5   26.77    2.36
   6   8  -5   57.43    3.69
  -6  -8   5   60.41    4.07
  -6   8   5   58.92    3.88
  -6  -8   5   55.05    4.32
  -6   8   5   59.04    3.77
  -6   8   5   63.76    3.97
  -6  -8   5   66.36    4.21
   5   8  -5   29.95    2.71
  -5  -8   5   30.54    2.94
  -5   8   5   34.23    2.86
   5   8  -5   35.18    5.24
  -5  -8   5   33.37    3.43
  -5   8   5   31.00    3.08
  -5  -8   5   24.98    3.01
  -5   8   5   30.58    2.56
  -5   8   5   32.45    2.80
  -5  -8   5   28.11    2.89
  -4   8   5    4.32    1.35
  -4  -8   5    3.13    1.41
   4   8  -5    1.59    1.23
  -4  -8   5    1.44    1.19
  -4   8   5    2.80    1.19
  -4  -8   5    0.71    1.42
   4   8  -5    0.65    2.65
  -4   8   5    3.10    1.33
  -4  -8   5    3.09    1.49
  -3   8   5   44.25    3.36
  -3  -8   5   36.02    3.41
  -3   8   5   44.67    4.43
   3   8  -5   42.76    5.59
  -3  -8   5   34.68    3.03
  -3   8   5   38.70    2.89
  -3  -8   5   37.96    3.43
   2   8  -5   32.95    4.86
  -2  -8   5   47.88    3.69
  -2   8   5   47.74    3.42
   2  -8  -5   40.31    3.53
  -2   8   5   42.19    4.27
  -2  -8   5   43.68    3.02
  -2   8   5   48.91    3.36
  -2  -8   5   45.33    3.28
  -2   8   5   42.23    2.97
  -2  -8   5   42.49    3.54
  -1  -8   5   93.57    5.43
  -1   8   5   82.51    4.93
   1   8  -5   90.81    7.11
  -1   8   5   86.09    6.20
  -1  -8   5   86.83    4.63
  -1   8   5   97.88    4.98
  -1  -8   5   91.26    4.94
  -1   8   5   79.50    4.51
  -1  -8   5   86.59    5.34
   0  -8   5   21.90    2.46
   0   8   5   21.69    2.23
   0   8  -5   22.10    3.18
   0   8   5   22.24    3.14
   0  -8   5   19.88    2.01
   0   8   5   24.46    2.24
   0  -8   5   23.79    2.28
   0   8   5   22.90    2.09
   0  -8   5   18.70    2.40
   1  -8   5  346.10   14.53
   1  -8   5  330.03   13.80
   1   8   5  329.75   13.86
   1  -8   5  338.30   16.54
   1   8   5  342.36   15.79
   1  -8   5  337.57   13.50
   1   8   5  340.37   13.59
   1  -8   5  347.04   13.85
   1   8   5  317.39   13.40
   1  -8   5  296.34   14.17
   2  -8   5    7.60    1.47
   2   8   5    9.97    1.60
   2  -8   5    9.74    2.01
   2  -8   5    7.66    1.59
   2   8   5    9.10    1.64
   2   8   5   13.23    4.71
   2  -8   5    9.45    2.83
   2   8   5    7.04    2.49
   2  -8   5    8.92    1.81
   2   8   5    7.61    1.56
   2  -8   5    8.77    1.99
   3  -8   5  486.13   19.26
   3   8   5  498.53   25.77
   3  -8   5  398.14   20.00
   3   8   5  419.25   20.01
   3  -8   5  449.39   17.59
   3   8   5  425.08   17.35
   3  -8   5  444.04   18.06
   3   8   5  414.50   17.73
   3  -8   5  482.11   18.33
   3   8   5  450.73   17.77
   3  -8   5  394.30   18.46
   4   8   5   22.16    2.56
   4  -8   5   18.03    2.52
   4  -8   5   21.72    2.63
   4  -8   5   19.75    3.60
   4   8   5   15.07    2.18
   4  -8   5   24.10    2.55
   4   8   5   18.98    2.17
   4   8   5   17.19    3.66
   4  -8   5   19.66    3.04
   5   8   5  173.89    8.76
   5  -8   5  193.73    9.25
   5   8   5  192.75   14.78
   5  -8   5  188.46    8.96
   5   8   5  175.25    8.45
   5   8   5  175.20   11.17
   5  -8   5  185.11   10.16
   6   8   5    8.36    1.85
   6  -8   5    9.60    2.08
   6   8   5    8.65    2.92
  -6   8  -5    7.45    1.61
   6  -8   5    7.09    1.74
   6  -8   5    9.39    2.50
   6   8   5    9.14    1.63
   7   8   5   37.66    2.84
   7  -8   5   27.70    2.79
   7  -8   5   30.86    2.73
   7   8   5   34.69    2.49
   7   8   5   35.18    4.10
  -7   8  -5   31.68    2.56
   7  -8   5   42.04    3.73
   8   8   5    9.38    2.02
  -8   8  -5    8.75    1.03
  -8   9   5    0.11    0.38
   8   9  -5    0.09    0.27
   7  -9  -5   73.29    3.75
   7   9  -5   69.66    3.54
   7   9  -5   54.88    3.46
  -7  -9   5   45.65    3.67
  -7   9   5   65.47    3.60
  -7  -9   5   75.59    3.88
  -7   9   5   66.36    3.66
  -6   9   5    4.11    1.24
  -6  -9   5    4.68    1.41
   6   9  -5    3.83    1.21
  -6  -9   5    3.94    1.33
  -6   9   5    4.52    1.27
  -6  -9   5    3.02    1.54
   5   9  -5  212.89    9.85
  -5  -9   5  200.07    9.88
  -5   9   5  239.70    9.90
  -5  -9   5  261.15   11.42
  -5   9   5  229.48   10.36
   5  -9  -5  209.91   11.85
  -5   9   5  238.73    9.85
  -5  -9   5  196.70    9.81
   4   9  -5  402.89   16.77
   4   9  -5  464.42   22.05
  -4  -9   5  472.24   18.30
  -4   9   5  446.75   17.20
   4  -9  -5  376.57   18.34
  -4  -9   5  347.88   16.43
  -4   9   5  446.13   16.55
   3   9  -5   78.75    7.64
  -3  -9   5   68.32    4.78
  -3   9   5   74.83    4.61
  -3  -9   5   78.16    5.35
   3  -9  -5   73.05    5.39
  -3   9   5   74.23    6.02
  -3  -9   5   66.06    4.31
  -3   9   5   75.50    4.19
  -3  -9   5   68.20    4.85
  -2  -9   5  202.80    9.72
  -2   9   5  206.04    9.39
   2   9  -5  181.51   12.17
  -2  -9   5  213.11   10.15
  -2   9   5  194.27   10.93
  -2  -9   5  202.16    9.15
  -2   9   5  199.31    8.83
  -2  -9   5  203.32    8.91
  -2  -9   5  193.94    9.79
  -1  -9   5  241.66   10.61
  -1   9   5  223.22   10.09
   1   9  -5  220.68   12.74
  -1  -9   5  230.75   10.78
  -1   9   5  235.93   12.03
  -1  -9   5  218.13    9.63
  -1   9   5  260.49   10.22
  -1   9   5  215.84    9.57
  -1  -9   5  219.23   10.61
   0   9   5    2.49    0.95
   0  -9   5    0.47    0.83
   0   9   5    0.76    0.90
   0  -9   5    0.51    1.20
   0   9  -5    2.16    1.87
   0   9   5    1.10    3.28
   0   9   5   -0.19    1.78
   0  -9   5    2.83    1.03
   0   9   5    2.90    1.03
   0  -9   5    1.64    1.32
   1  -9   5  851.39   30.83
   1  -9   5  776.46   29.65
   1  -9   5  791.33   32.81
   1   9   5  785.00   29.76
   1   9   5  787.96   32.05
   1  -9   5  806.83   29.36
   1   9   5  828.50   29.49
   1   9   5  744.88   29.23
   1  -9   5  692.77   30.26
   2  -9   5  209.07    9.59
   2   9   5  191.69    9.40
   2  -9   5  230.03   10.76
   2  -9   5  212.77   11.98
   2   9   5  210.95   11.70
   2  -9   5  213.76    9.31
   2   9   5  205.50    9.22
   2  -9   5  226.04    9.84
   2   9   5  201.96    9.31
   2  -9   5  198.36   10.35
   3  -9   5    0.68    1.04
   3   9   5    0.90    0.95
   3  -9   5    1.31    1.11
   3   9   5    0.44    0.98
   3  -9   5    0.99    1.65
   3   9   5   -1.47    4.18
   3  -9   5    0.23    1.93
   3   9   5    3.23    2.36
   3  -9   5    0.85    1.40
   3   9   5    0.10    1.25
   3  -9   5   -0.33    1.52
   4   9   5   88.63   10.34
   4   9   5   79.75    6.78
   4  -9   5   83.20    4.83
   4   9   5   74.43    4.46
   4   9   5   61.57    4.55
   4  -9   5   78.98    5.87
   5   9   5   22.98    2.53
   5  -9   5   22.61    2.68
   5  -9   5   25.65    2.63
   5   9   5   20.14    2.23
   5   9   5   22.81    4.16
   5  -9   5   24.78    3.55
   6   9   5    0.28    1.18
   6  -9   5    1.68    1.40
  -6   9  -5    2.95    1.33
   6  -9   5    4.99    2.09
   6  -9   5    1.42    1.16
   6   9   5    2.88    1.06
   7  -9   5    6.63    1.34
  -7   9  -5    5.62    1.27
   7  -9   5    8.33    2.12
  -8   9  -5    4.53    0.78
   8  10  -5    8.28    1.01
  -7  10   5    0.31    0.48
   7  10  -5    9.52    1.33
  -7 -10   5    7.53    1.42
   7  10  -5   -0.10    0.31
   6  10  -5   14.72    1.84
  -6 -10   5   13.54    2.33
  -6  10   5   17.29    1.80
   5  10  -5   93.24    5.46
  -5 -10   5  114.46    6.78
  -5  10   5  104.32    5.26
   4  10  -5   47.77    3.59
   4  10  -5   46.61    6.15
  -4 -10   5   52.40    4.45
   4 -10  -5   42.16    4.42
  -4  10   5   45.96    3.14
  -3 -10   5    4.97    1.72
  -3  10   5    4.85    1.21
  -3 -10   5    7.05    2.07
   3  10  -5    3.89    2.81
   3 -10  -5    5.83    1.81
  -3  10   5    6.17    2.41
  -3  10   5    4.44    1.28
  -2  10   5   18.79    2.19
  -2 -10   5   20.28    2.81
   2  10  -5   15.11    3.89
  -2  10   5   23.74    3.42
  -2  10   5   20.21    1.98
  -2 -10   5   19.03    2.53
  -1  10   5   89.05    5.09
   1  10  -5   97.05    7.57
  -1 -10   5   87.59    5.79
  -1  10   5   94.92    6.80
  -1 -10   5   89.64    5.75
   0  10  -5   53.38    5.11
   0 -10   5   50.55    4.24
   0  10   5   67.68    8.12
   0  10   5   50.03    4.98
   0 -10   5   50.16    4.10
   1 -10   5  127.30    7.27
   1 -10   5  124.57    8.62
   1  10   5  116.90    8.08
   1  10   5  120.15    6.00
   1 -10   5  106.16    6.86
   2 -10   5  276.95   12.62
   2  10   5  300.95   19.03
   2 -10   5  238.56   13.40
   2  10   5  256.40   10.87
   2  10   5  262.91   11.10
   2 -10   5  232.18   12.16
   3 -10   5  408.35   17.23
   3  10   5  400.44   23.57
   3 -10   5  339.42   17.48
   3 -10   5  389.85   15.22
   3  10   5  363.40   14.92
   3 -10   5  347.84   16.65
   4  10   5  990.84   43.70
   4 -10   5  950.35   34.01
   4  10   5  858.34   33.47
   4 -10   5  917.53   36.04
   5 -10   5   79.44    4.73
   5  10   5   74.63    4.33
   5 -10   5   84.69    6.32
  -6  10  -5  139.54    6.74
   6 -10   5  148.39    8.28
  -7  10  -5    0.87    0.96
   7 -10   5    1.28    1.54
  -8  10  -5   10.54    1.02
   8  11  -5   48.08    2.48
   7  11  -5   49.55    2.54
  -7 -11   5   10.59    1.70
   6  11  -5   25.89    2.34
  -6 -11   5   30.00    3.12
   5  11  -5   31.22    2.84
  -5 -11   5   34.95    3.70
   4  11  -5  147.93    7.69
   4  11  -5  172.14   11.69
  -4 -11   5  180.47    9.24
   4 -11  -5  141.28    8.99
   3  11  -5   51.01    3.88
   3  11  -5   46.85    6.09
  -3 -11   5   63.94    4.95
   3 -11  -5   50.97    4.57
  -3  11   5   60.76    5.63
  -3 -11   5   55.23    4.36
   2  11  -5   53.75    6.26
  -2 -11   5   65.36    5.05
  -2 -11   5   60.71    4.63
   1  11  -5   55.07    5.96
  -1 -11   5   64.19    4.92
  -1 -11   5   65.33    4.81
   0  11  -5  105.60    7.68
   0 -11   5  117.26    6.89
   0 -11   5   97.34    6.38
   1 -11   5  578.74   23.08
   1 -11   5  549.52   24.66
   1 -11   5  497.19   22.56
   2 -11   5    5.37    2.05
   2  11   5    7.16    4.87
   2 -11   5    6.20    2.68
   2 -11   5    3.71    1.96
   3 -11   5  404.30   17.82
   3  11   5  424.40   24.61
   3 -11   5  366.62   17.48
   4 -11   5   15.16    3.03
   5 -11   5  196.08   10.81
   6  11   5   55.53    5.34
  -6  11  -5   58.54    3.95
   6 -11   5   62.95    5.13
   7  11   5   12.33    2.55
  -7  11  -5   10.82    1.49
   7 -11   5   10.55    2.15
   8  11   5   79.11    4.45
   8  12  -5   21.87    1.45
   7  12  -5   41.35    2.15
  -7 -12   5    0.16    0.78
   6  12  -5  348.28   14.49
  -6 -12   5  400.00   15.82
   5  12  -5  109.84    6.05
  -5 -12   5  136.74    7.53
   4  12  -5  108.17    6.09
   4  12  -5  102.76    8.91
  -4 -12   5  127.93    7.47
   4 -12  -5  102.57    7.26
   3  12  -5  490.61   20.25
   3  12  -5  475.57   24.30
  -3 -12   5  489.69   20.89
   2  12  -5  234.17   14.64
  -2 -12   5  254.18   12.26
   1  12  -5  105.20    8.49
  -1 -12   5  123.48    7.39
  -1 -12   5  116.15    7.02
   0  12  -5  330.89   16.92
   0 -12   5  329.54   15.45
   1 -12   5   73.11    5.56
   1  12   5   89.57   10.28
   1 -12   5   71.09    6.48
   1 -12   5   67.18    5.30
   2 -12   5   -0.18    1.74
   2 -12   5    1.82    2.02
   2  12   5    2.69    2.56
   2 -12   5    0.53    1.85
   3 -12   5  369.58   16.33
   3 -12   5  342.45   16.14
   4  12   5    7.21    2.96
   4 -12   5    6.87    2.40
   5  12   5    3.91    2.72
   5 -12   5    5.32    2.33
   6  12   5   24.05    3.74
  -6  12  -5   27.76    2.60
   6 -12   5   31.90    3.56
   7  12   5   70.24    5.04
  -7  12  -5   70.89    3.93
   7 -12   5   80.77    4.89
   7  13  -5   51.98    2.27
  -7 -13   5    0.20    0.63
   6  13  -5    4.09    1.17
  -6 -13   5    3.92    1.62
   5  13  -5   11.47    1.75
  -5 -13   5   13.01    2.50
   4  13  -5    8.41    1.81
  -4 -13   5   14.43    2.74
  -3 -13   5   12.72    2.35
   3  13  -5   12.07    2.07
  -3 -13   5   15.15    2.92
   3  13  -5   14.79    3.87
   2  13  -5  147.97   10.96
  -2 -13   5  180.28    9.59
  -2  13   5  172.51   10.45
  -2 -13   5  155.08    8.71
   1  13  -5  149.31   10.66
  -1 -13   5  182.33    9.53
  -1  13   5  161.39   10.11
  -1 -13   5  152.48    8.75
   0  13  -5  537.56   26.22
   0 -13   5  670.48   25.80
   0  13   5  674.37   27.21
   0 -13   5  581.21   24.87
   1 -13   5    2.53    1.82
   1 -13   5    3.17    2.39
   1  13   5    3.41    2.65
   1 -13   5    0.52    1.83
   2 -13   5  287.89   13.49
   2  13   5  247.59   14.23
   2 -13   5  254.48   13.11
   3 -13   5  162.91    9.26
   3  13   5  138.35    9.75
   3 -13   5  144.46    8.98
   4  13   5   20.69    3.93
   4 -13   5   22.86    3.50
   5  13   5   70.40    6.30
   5 -13   5   86.96    6.32
   6  13   5  154.28    9.09
  -6  13  -5  162.92    7.70
   6 -13   5  172.19    9.06
   7  13   5    6.52    1.78
  -7  13  -5    6.35    1.16
   7 -13   5    5.78    1.66
   7  14  -5   69.21    2.44
  -7 -14   5   -0.05    0.42
   6  14  -5   59.70    3.54
  -6 -14   5   68.43    4.33
   5  14  -5   14.09    1.90
  -5 -14   5   15.81    2.61
   4  14  -5    8.49    1.78
  -4 -14   5    9.97    2.50
   3  14  -5  143.49    7.78
  -3 -14   5  158.08    8.53
  -2  14   5  454.20   20.56
  -2 -14   5  419.07   18.44
  -1 -14   5    2.43    1.74
  -1 -14   5    4.29    2.26
   1  14  -5    4.61    2.72
  -1  14   5    1.43    2.11
   0  14  -5  212.25   12.79
   0 -14   5  241.88   12.05
   0 -14   5  245.48   13.49
   0  14   5  226.74   12.87
   0 -14   5  214.65   11.35
   1 -14   5  261.86   12.57
   1 -14   5  245.68   11.38
   1 -14   5  218.17   12.72
   1  14   5  222.04   13.03
   1 -14   5  220.42   11.84
   2 -14   5   68.43    5.70
   2 -14   5   68.05    5.00
   2  14   5   63.46    6.20
   2 -14   5   60.47    5.41
   3 -14   5   54.22    5.09
   3 -14   5   54.39    4.40
   3  14   5   37.36    4.87
   3 -14   5   47.01    4.83
   4  14   5    8.20    3.06
   4 -14   5   10.31    2.76
   5  14   5   52.57    5.12
   5 -14   5   57.66    5.04
   6  14   5  213.51   11.12
  -6  14  -5  227.67    9.82
   6 -14   5  241.10   11.21
   7  14   5   94.70    5.47
  -7  14  -5  113.78    4.89
   7  15  -5   88.47    3.96
   6  15  -5    1.31    0.85
  -6 -15   5    3.02    1.35
   5  15  -5  236.24   10.53
  -5 -15   5  282.13   12.04
   4  15  -5  123.96    6.76
  -4 -15   5  161.11    8.45
  -3 -15   5    1.00    1.54
   3  15  -5    0.45    1.38
  -3 -15   5   -0.72    1.95
  -2 -15   5  347.78   15.55
  -2  15   5  340.53   16.56
   1  15  -5  246.38   14.76
  -1  15   5  258.90   14.09
  -1 -15   5  240.61   12.42
   0 -15   5   24.47    3.62
   0 -15   5   24.29    4.23
   0  15   5   23.22    3.96
   0 -15   5   18.97    3.03
   1 -15   5   38.65    4.34
   1 -15   5   37.92    3.80
   1 -15   5   33.06    4.45
   1  15   5   42.06    4.93
   1 -15   5   35.08    3.98
   2 -15   5  372.20   16.78
   2 -15   5  368.58   15.68
   2  15   5  327.77   17.26
   2 -15   5  329.24   16.23
   3 -15   5  271.93   13.25
   3 -15   5  283.48   12.25
   3  15   5  214.46   13.27
   3 -15   5  240.16   12.90
   4  15   5   42.56    4.89
   4 -15   5   52.32    4.94
   5  15   5  127.91    8.39
   5 -15   5  166.72    8.90
   6  15   5   42.74    3.91
  -6  15  -5   55.10    3.36
   6 -15   5   52.03    4.13
   6  16  -5   29.45    2.07
  -6 -16   5   29.12    2.42
   5  16  -5   71.39    4.15
  -5 -16   5   87.65    5.19
  -4 -16   5   10.82    2.32
  -3 -16   5  327.01   14.37
  -3 -16   5  268.39   13.04
  -2 -16   5  113.90    7.52
  -2  16   5  122.58    8.61
  -2 -16   5  107.39    6.81
  -1 -16   5    0.32    1.57
  -1 -16   5   -0.77    1.97
  -1  16   5   -1.44    2.44
   0 -16   5  246.74   12.16
   0 -16   5  221.19   12.59
   0  16   5  210.17   12.45
   0 -16   5  203.07   11.10
   1 -16   5  141.85    8.68
   1 -16   5  142.17    7.84
   1  16   5  128.70    9.15
   1 -16   5  123.80    8.06
   2 -16   5   13.96    3.02
   2 -16   5   14.21    2.65
   2  16   5   10.66    3.29
   2 -16   5    8.85    2.54
   3 -16   5   30.77    3.90
   3 -16   5   27.50    3.17
   3  16   5   26.19    4.04
   3 -16   5   29.22    3.83
   4  16   5  109.35    7.79
   4 -16   5  131.85    7.93
   5  16   5   20.83    3.14
   5 -16   5   26.48    3.37
   6  16   5   -0.73    1.30
   6 -16   5    0.21    1.19
   6  17  -5   11.66    1.22
  -6 -17   5   11.34    1.35
  -5 -17   5   54.53    3.84
  -4 -17   5  185.02    9.40
  -3 -17   5    3.37    1.67
  -3 -17   5    3.44    1.85
   2  17  -5   17.12    2.37
  -2 -17   5   20.96    3.31
  -2 -17   5   18.35    2.70
  -1  17   5  201.67   11.72
  -1 -17   5  180.04   10.07
   0 -17   5  127.86    8.98
   0  17   5  148.18    9.64
   0 -17   5  140.62    8.45
   1 -17   5   85.32    6.45
   1 -17   5   91.77    5.92
   1  17   5   75.61    6.69
   1 -17   5   78.54    6.05
   2 -17   5  343.78   15.49
   2 -17   5  334.20   14.18
   2 -17   5  299.41   14.83
   3 -17   5  173.61    7.84
   3 -17   5  161.16    7.51
   4  17   5   25.93    3.64
   4 -17   5   36.23    3.90
  -5  17  -5  137.94    6.39
   5 -17   5  138.30    7.43
  -6  17  -5   53.80    2.92
  -5 -18   5   47.86    3.31
   4  18  -5   43.57    3.00
  -4 -18   5   46.81    3.79
   3  18  -5   84.60    4.96
  -3 -18   5   84.42    5.46
   2  18  -5   65.53    4.39
  -2 -18   5   60.97    4.72
   1  18  -5   28.69    2.95
  -1 -18   5   32.12    3.91
  -1 -18   5   30.60    4.25
  -1  18   5   25.88    4.00
  -1 -18   5   29.65    3.34
   0  18   5  437.78   20.60
   0 -18   5  423.09   19.30
   1 -18   5  272.20   13.07
   1 -18   5  269.63   11.99
   1  18   5  228.27   13.03
   1 -18   5  238.51   12.35
   2 -18   5    4.09    2.16
   2 -18   5    5.59    2.45
   2 -18   5    2.88    1.60
   2  18   5    3.71    2.53
   3 -18   5  139.18    6.73
   3 -18   5  128.62    6.44
   4  18   5  358.56   17.00
   4 -18   5  453.42   17.72
  -5  18  -5   37.24    2.50
   5 -18   5   31.01    3.05
   5  19  -5   18.19    1.47
  -5 -19   5   16.61    1.66
   4  19  -5  129.05    6.06
  -4 -19   5  148.99    7.06
   3  19  -5   37.37    2.86
  -3 -19   5   43.62    3.78
   2  19  -5   67.59    4.20
  -2 -19   5   77.31    5.40
   1  19  -5  215.87    9.81
  -1 -19   5  176.19   10.71
   0  19  -5   63.36    4.40
   0 -19   5   71.56    5.57
   0 -19   5   76.09    4.97
   0  19   5   59.72    5.61
   1 -19   5    3.78    2.25
   1 -19   5    2.78    1.69
   1  19   5    1.94    2.27
   2  19   5   66.20    4.95
   2 -19   5   77.78    4.96
   3  19   5   17.81    2.88
   3 -19   5   25.31    3.15
   4 -19   5   14.98    2.38
   4  19   5    7.91    1.89
  -4  19  -5   12.95    1.67
   4  20  -5    0.85    0.71
  -4 -20   5    0.77    1.03
  -4 -20   5   -0.12    1.47
   3  20  -5   50.95    3.06
  -3 -20   5   56.88    3.96
   2  20  -5  277.60   11.07
  -2 -20   5  324.07   12.74
   1  20  -5   17.49    2.14
  -1 -20   5   20.71    2.98
   0  20  -5   63.88    3.49
   0 -20   5   67.46    4.67
   0  20   5   57.55    4.67
  -1  20  -5  299.98    7.11
   1 -20   5  332.44    9.78
   2 -20   5   41.55    3.93
   2  20   5   25.60    3.29
   3  20   5  152.69    8.46
  -3  20  -5  202.58    8.06
   4 -20   5  110.49    5.95
   3  21  -5    0.74    0.70
  -3 -21   5    0.08    1.09
   2  21  -5  129.88    6.06
  -2 -21   5  152.29    7.31
   1  21  -5   91.56    3.47
  -1 -21   5  104.98    5.03
   0  21  -5   12.39    1.67
   0 -21   5   11.59    2.34
  -1  21  -5    0.21    0.73
   1 -21   5   31.26    3.16
   2  21   5  243.27   10.85
  -2 -22   5  151.21    7.01
  -1 -22   5   38.40    3.14
  -1 -22   5   36.08    2.85
   0 -22   5  117.92    6.10
   0 -22   5   99.38    5.61
   1 -22   5   82.30    5.01
   9   0  -6   25.13    1.58
  -9   0   6   22.10    1.51
   8   0  -6   69.90    3.71
  -8   0   6   72.17    3.93
  -8   0   6   72.42    3.92
  -7   0   6   77.40    4.71
  -7   0   6   77.41    4.66
  -6   0   6  388.51   16.26
  -6   0   6  387.55   16.20
  -5   0   6   36.66    3.47
   5   0  -6   40.19    5.79
  -5   0   6   35.68    3.70
  -5   0   6   37.91    3.44
  -4   0   6 1712.84   63.90
   4   0  -6 1800.17   69.09
  -4   0   6 1773.70   64.83
  -4   0   6 1817.06   66.35
  -4   0   6 1736.83   63.88
   3   0  -6  232.64   14.16
  -3   0   6  236.93   11.29
  -3   0   6  241.43   12.97
  -3   0   6  217.77   10.14
  -3   0   6  227.89   10.56
  -2   0   6 2155.76   71.90
  -2   0   6 2184.02   74.79
  -2   0   6 2001.82   70.74
  -1   0   6  674.03   25.66
  -1   0   6  681.41   28.43
  -1   0   6  623.11   24.44
  -1   0   6  650.46   24.76
   0   0   6  324.18   13.50
   0   0   6  273.28   12.60
   0   0   6  308.03   16.07
   0   0   6  285.20   12.31
   0   0   6  286.02   12.51
   1   0   6   27.07    3.12
   1   0   6   25.92    2.74
   1   0   6   30.44    2.78
   1   0   6   30.85    2.98
   2   0   6 1430.53   54.96
   2   0   6 1361.29   49.72
   2   0   6 1416.54   50.07
   2   0   6 1270.29   50.05
   3   0   6  559.12   26.46
   3   0   6  527.47   21.42
   3   0   6  541.12   21.77
   4   0   6   17.33    2.68
   4   0   6   21.08    5.07
   4   0   6   13.54    2.57
   4   0   6   19.84    2.96
   4   0   6   14.11    2.33
   5   0   6  411.94   17.75
   5   0   6  452.42   22.85
   5   0   6  408.37   17.36
   5   0   6  410.81   18.35
   6   0   6  255.59   12.06
   6   0   6  251.42   15.47
   6   0   6  274.74   12.68
   7   0   6   16.47    2.30
  -9  -1   6  202.65    7.82
  -8  -1   6    1.96    1.07
  -8  -1   6    2.19    1.04
   8  -1  -6    1.33    0.89
  -7  -1   6  147.67    7.34
  -7  -1   6  153.18    7.39
  -6  -1   6  434.55   17.88
  -6  -1   6  432.49   17.78
  -5  -1   6   26.51    2.87
   5   1  -6   18.77    4.31
   5  -1  -6   19.15    4.29
  -5  -1   6   18.06    3.22
  -5  -1   6   23.85    2.89
  -5  -1   6   16.13    2.63
  -4  -1   6   33.07    3.28
   4   1  -6   30.53    5.09
   4  -1  -6   36.22    5.04
  -4  -1   6   29.99    3.46
  -4  -1   6   27.86    4.14
  -4  -1   6   29.21    3.18
   3   1  -6  741.82   33.49
   3  -1  -6  764.52   33.75
  -3  -1   6  777.33   29.94
  -3   1   6  781.80   31.84
  -3  -1   6  796.87   32.15
  -3  -1   6  723.21   28.53
  -3  -1   6  751.63   29.05
  -2  -1   6   97.03    5.97
   2   1  -6   67.77    6.98
   2  -1  -6   70.89    7.05
  -2   1   6   88.64    7.27
  -2  -1   6   90.14    7.38
  -2  -1   6   86.74    4.97
  -2  -1   6   90.27    5.32
  -1  -1   6   22.24    2.80
   1   1  -6   16.36    3.39
  -1   1   6   20.37    4.04
  -1  -1   6   19.03    3.92
  -1  -1   6   18.26    2.15
  -1  -1   6   19.11    2.37
   0  -1   6  424.86   17.30
   0   1   6  449.39   20.54
   0  -1   6  414.70   19.92
   0  -1   6  373.60   16.43
   0  -1   6  393.21   16.14
   0  -1   6  397.05   16.42
   1  -1   6  704.01   26.93
   1  -1   6  627.26   26.06
   1   1   6  748.55   30.78
   1  -1   6  675.33   25.81
   1  -1   6  673.18   26.06
   2  -1   6    6.69    1.62
   2  -1   6    6.24    1.66
   2   1   6    8.37    3.81
   2  -1   6    9.42    3.79
   2  -1   6    6.97    1.88
   3   1   6  213.27   14.03
   3  -1   6  213.38   13.74
   3   1   6  196.47   10.65
   3  -1   6  213.60   10.02
   3  -1   6  212.35   10.45
   3  -1   6  222.68   10.37
   4  -1   6  248.71   11.55
   4   1   6  246.43   15.80
   4  -1   6  241.31   15.12
   4  -1   6  225.39   11.47
   4  -1   6  238.29   11.14
   4   1   6  246.19   12.23
   4  -1   6  233.14   11.44
   5  -1   6  139.96    7.95
   5   1   6  131.54   11.31
   5  -1   6  128.08   10.84
   5  -1   6  142.34    7.66
   5   1   6  148.74    8.77
   6  -1   6   65.54    4.90
   6   1   6   71.99    7.90
   6  -1   6   67.29    7.39
   6  -1   6   67.94    4.77
   6   1   6   78.47    5.74
   7  -1   6  123.79    5.08
   7  -1   6  125.53    4.78
   8  -1   6  171.50    7.13
   8   1   6  155.57    6.96
  -9   2   6    4.27    0.68
  -9  -2   6    4.58    0.72
   8  -2  -6  247.82    9.93
   8   2  -6  240.09    9.86
  -8  -2   6  254.53   10.23
  -8   2   6  246.37   10.15
  -8   2   6  244.48   10.10
  -8  -2   6  259.85   10.21
  -7  -2   6  150.20    7.52
  -7  -2   6  162.95    7.60
  -6  -2   6  163.16    8.17
  -6   2   6  156.33    7.99
  -6  -2   6  160.28    8.13
  -5  -2   6  421.30   18.03
  -5   2   6  437.99   18.04
   5   2  -6  465.38   22.36
   5  -2  -6  456.38   22.24
  -5   2   6  434.93   18.64
  -5  -2   6  408.83   18.62
  -5  -2   6  453.93   19.88
  -5  -2   6  438.92   18.10
  -4  -2   6   78.19    5.18
  -4   2   6   73.24    5.01
   4   2  -6   88.52    8.22
   4  -2  -6   75.04    7.74
  -4   2   6   83.00    5.65
  -4  -2   6   77.34    5.59
  -4  -2   6   76.75    6.60
  -4   2   6   73.91    5.00
  -4  -2   6   76.78    5.15
  -3  -2   6    5.65    1.77
  -3   2   6   10.41    1.93
  -3  -2   6    5.62    1.45
  -3   2   6    6.89    1.65
   3   2  -6    6.76    3.22
   3  -2  -6    8.61    3.22
  -3   2   6    4.20    2.48
  -3  -2   6    7.19    2.90
  -3   2   6    7.56    1.94
  -3  -2   6    7.18    1.99
  -2  -2   6   99.57    6.26
  -2   2   6   98.51    6.15
   2   2  -6   74.49    7.39
   2  -2  -6   76.11    7.65
  -2   2   6  121.96    8.42
  -2  -2   6   99.69    7.86
  -2  -2   6   93.21    5.30
  -2   2   6   96.63    5.42
  -2  -2   6   98.36    5.68
  -2   2   6  101.54    5.64
  -1  -2   6 1948.00   66.66
  -1   2   6 1812.89   66.25
   1   2  -6 1715.46   68.26
   1  -2  -6 1557.84   68.02
  -1   2   6 1988.30   70.03
  -1  -2   6 1955.89   69.70
  -1  -2   6 1805.70   65.22
  -1   2   6 1797.19   65.25
  -1  -2   6 1865.78   65.65
  -1   2   6 1786.02   65.40
   0  -2   6    4.19    1.63
   0   2   6    5.31    1.60
   0  -2   6    6.36    1.50
   0   2   6    5.85    1.48
   0  -2   6    7.46    1.66
   0   2   6    5.80    1.54
   0   2   6    6.01    3.05
   0  -2   6    4.20    1.71
   0   2   6    4.66    1.70
   1  -2   6  218.44   10.34
   1   2   6  201.25   10.05
   1  -2   6  186.98    9.49
   1   2   6  192.08    9.57
   1  -2   6  216.65   12.78
   1   2   6  193.48   10.05
   1  -2   6  204.97    9.34
   1   2   6  202.07    9.33
   1  -2   6  213.33    9.69
   1   2   6  200.13    9.46
   2  -2   6  578.64   25.57
   2   2   6  509.49   21.99
   2  -2   6  549.30   21.09
   2   2   6  532.71   21.00
   2  -2   6  546.69   21.37
   2   2   6  531.02   21.17
   2  -2   6  511.35   21.40
   2   2   6  510.18   21.34
   3   2   6  279.68   16.99
   3  -2   6  284.21   16.23
   3   2   6  287.70   13.58
   3  -2   6  282.08   12.35
   3   2   6  278.27   12.26
   3  -2   6  263.26   12.68
   3   2   6  261.84   12.60
   3  -2   6  294.75   12.80
   3   2   6  269.57   12.43
   4  -2   6   41.56    3.94
   4   2   6   48.20    6.93
   4  -2   6   35.83    5.73
   4  -2   6   38.49    3.84
   4   2   6   38.80    3.71
   4  -2   6   47.09    3.83
   4   2   6   42.35    3.63
   4   2   6   38.02    4.22
   4  -2   6   40.93    4.02
   5  -2   6  182.94    9.54
   5   2   6  198.30   14.00
   5  -2   6  185.19   12.72
   5  -2   6  183.62    9.25
   5   2   6  182.19    9.10
   5   2   6  183.43   10.45
   6  -2   6   97.00    6.00
   6   2   6   89.05    8.77
   6  -2   6   87.46    8.27
   6  -2   6   91.31    5.71
   6   2   6   93.24    5.57
   6   2   6   99.64    6.72
   7   2   6    3.80    1.72
   7  -2   6    2.39    1.58
   7   2   6    1.17    1.53
   7  -2   6    0.38    1.17
   7   2   6    1.97    1.23
   8  -2   6   22.82    1.88
   8   2   6   18.55    1.70
  -9   3   6   41.97    2.08
  -8   3   6    3.40    1.05
  -8  -3   6    2.13    1.03
   8  -3  -6    1.96    0.87
   8   3  -6    2.60    0.86
  -7  -3   6  139.48    6.79
  -7   3   6  134.00    6.68
  -7   3   6  132.49    6.61
  -7  -3   6  131.55    6.67
  -6  -3   6  521.84   20.54
  -6   3   6  514.51   20.33
  -6  -3   6  477.14   21.21
  -6   3   6  509.79   20.26
  -6  -3   6  518.13   20.44
  -5  -3   6   53.83    4.20
  -5   3   6   56.85    4.18
   5   3  -6   54.76    6.46
   5  -3  -6   57.33    6.68
  -5   3   6   50.22    4.40
  -5  -3   6   49.74    4.49
  -5  -3   6   57.41    5.35
  -5   3   6   58.07    4.17
  -5  -3   6   55.46    4.25
  -4  -3   6   61.63    4.53
  -4   3   6   61.64    4.40
   4   3  -6   61.74    6.89
   4  -3  -6   58.76    6.99
  -4   3   6   62.20    4.79
  -4  -3   6   56.56    4.77
  -4   3   6   62.67    4.35
  -4  -3   6   59.05    4.42
   3   3  -6  282.44   16.64
  -3   3   6  314.27   13.95
  -3  -3   6  310.71   14.13
   3  -3  -6  301.89   17.21
  -3   3   6  331.87   15.84
  -3  -3   6  331.99   16.33
  -3  -3   6  286.10   12.71
  -3   3   6  296.09   12.88
  -3  -3   6  301.44   13.30
  -3   3   6  310.98   13.18
  -2  -3   6  914.84   33.04
  -2   3   6  889.66   32.67
   2   3  -6  695.52   34.76
   2  -3  -6  730.90   35.43
  -2   3   6  930.44   35.66
  -2  -3   6  899.38   35.65
  -2   3   6  781.32   32.60
  -2  -3   6  840.68   31.49
  -2   3   6  855.61   31.66
  -2  -3   6  850.59   31.93
  -2   3   6  836.45   31.66
  -1  -3   6    7.64    1.94
  -1   3   6    7.28    1.80
  -1  -3   6    8.29    1.60
  -1   3   6    5.86    1.52
   1   3  -6    9.32    2.99
  -1   3   6    9.62    3.33
  -1  -3   6    5.79    3.00
  -1   3   6    5.95    1.95
  -1  -3   6    9.94    2.11
  -1   3   6    6.80    1.75
   0  -3   6 1697.23   57.83
   0   3   6 1585.54   57.30
   0   3   6 1764.86   62.05
   0   3   6 1494.10   57.47
   0  -3   6 1512.40   56.76
   0   3   6 1505.57   56.79
   0  -3   6 1549.93   56.35
   0   3   6 1525.33   56.37
   0  -3   6 1636.72   56.86
   0   3   6 1503.10   56.40
   1  -3   6  545.20   21.07
   1   3   6  502.78   20.59
   1  -3   6  483.90   20.13
   1   3   6  468.98   20.05
   1   3   6  546.81   25.07
   1  -3   6  522.56   23.89
   1   3   6  483.39   20.89
   1  -3   6  500.07   19.77
   1   3   6  493.32   19.76
   1  -3   6  523.68   20.21
   1   3   6  491.52   19.84
   2  -3   6  155.38   10.71
   2   3   6  149.98    8.60
   2  -3   6  148.72    7.47
   2   3   6  141.52    7.38
   2  -3   6  165.54    8.03
   2   3   6  142.19    7.49
   2  -3   6  139.57    7.71
   2   3   6  141.53    7.69
   3   3   6  159.60   12.15
   3  -3   6  161.03   11.21
   3   3   6  148.60    8.87
   3  -3   6  157.30    7.90
   3   3   6  157.10    7.80
   3  -3   6  150.63    8.23
   3   3   6  136.51    7.93
   3  -3   6  150.80    8.14
   3   3   6  155.97    8.06
   4   3   6  713.66   28.35
   4  -3   6  759.46   28.69
   4   3   6  762.69   34.67
   4  -3   6  727.91   32.59
   4  -3   6  697.44   28.70
   4  -3   6  739.33   28.27
   4   3   6  715.64   29.84
   4   3   6  726.49   28.04
   4   3   6  675.65   28.44
   4  -3   6  766.18   28.84
   4   3   6  717.71   28.40
   5   3   6   55.92    4.43
   5  -3   6   57.02    4.58
   5   3   6   55.44    7.83
   5  -3   6   50.53    6.56
   5  -3   6   56.17    4.28
   5   3   6   53.13    4.09
   5   3   6   58.28    5.44
   6   3   6  204.50    9.72
   6  -3   6  199.51    9.84
   6   3   6  193.47   13.36
   6  -3   6  186.62   12.25
   6  -3   6  196.49    9.53
   6   3   6  190.38    9.29
   6   3   6  217.65   10.99
   7   3   6  562.95   22.51
   7  -3   6  537.50   21.46
   7   3   6  565.72   21.35
   8  -3   6   71.67    3.68
   8   3   6   67.34    3.47
   8  -4  -6   97.81    4.61
   8   4  -6   96.06    4.54
  -8   4   6  101.13    4.74
  -8  -4   6  105.14    4.81
  -7  -4   6   23.03    2.33
  -7   4   6   23.75    2.33
  -7   4   6   23.39    2.29
  -7  -4   6   27.63    2.49
  -6   4   6    2.17    1.55
  -6  -4   6    1.21    1.35
  -6  -4   6   -0.68    1.36
  -6   4   6    1.26    1.38
  -6  -4   6    1.20    1.85
  -5  -4   6  724.21   28.80
  -5   4   6  776.12   28.74
   5   4  -6  783.53   33.50
   5  -4  -6  761.13   33.17
  -5   4   6  743.87   29.35
  -5  -4   6  686.76   29.38
  -5   4   6  780.39   28.68
  -5  -4   6  724.64   28.72
   4   4  -6  762.36   34.46
   4  -4  -6  803.71   35.05
  -4   4   6  805.34   30.76
  -4  -4   6  767.21   30.93
  -4   4   6  806.30   29.93
  -4  -4   6  748.67   30.01
  -3  -4   6    7.00    1.94
  -3   4   6    5.16    1.64
  -3  -4   6    6.01    1.49
  -3   4   6    6.12    1.58
   3   4  -6    9.84    1.54
   3   4  -6    6.18    3.16
   3  -4  -6    8.15    3.42
  -3  -4   6    5.54    1.86
  -3   4   6    6.73    1.82
  -2  -4   6  172.98    8.92
  -2   4   6  161.36    8.46
   2   4  -6  136.97   10.40
   2  -4  -6  123.22   10.32
  -2   4   6  200.06   11.37
  -2  -4   6  187.22   11.19
  -2   4   6  146.33    8.64
  -2  -4   6  154.88    7.65
  -2   4   6  167.16    7.88
  -2  -4   6  171.98    8.17
  -2   4   6  156.70    7.79
  -1  -4   6  238.75   10.96
  -1   4   6  226.97   10.58
   1   4  -6  200.40   11.98
  -1   4   6  251.16   13.73
  -1   4   6  205.59   10.73
  -1  -4   6  217.42    9.67
  -1   4   6  220.33    9.78
  -1  -4   6  205.83    9.95
  -1   4   6  205.93    9.73
   0  -4   6   41.72    3.71
   0   4   6   37.29    3.46
   0   4   6   39.57    5.59
   0  -4   6   32.27    4.97
   0   4   6   34.24    3.71
   0  -4   6   35.81    3.16
   0  -4   6   36.32    2.99
   0   4   6   37.11    3.02
   0  -4   6   39.84    3.39
   0   4   6   35.94    3.09
   1   4   6    5.83    1.59
   1  -4   6    5.48    1.77
   1   4   6    4.77    1.60
   1  -4   6    6.01    1.57
   1   4   6    6.49    1.52
   1   4   6    8.07    3.72
   1  -4   6    6.70    3.34
   1   4   6    4.01    1.88
   1  -4   6    6.43    1.59
   2   4   6  557.60   23.44
   2   4   6  634.21   29.17
   2  -4   6  606.04   27.32
   2   4   6  578.12   24.71
   2  -4   6  611.19   23.27
   2   4   6  603.05   23.20
   2  -4   6  636.33   23.78
   2   4   6  594.26   23.33
   2  -4   6  556.13   23.49
   3  -4   6   61.59    6.75
   3   4   6   68.84    5.68
   3  -4   6   67.91    4.55
   3   4   6   63.24    4.39
   3  -4   6   68.18    4.89
   3   4   6   66.92    4.72
   3  -4   6   65.92    4.83
   3   4   6   59.29    4.55
   4   4   6   53.19    4.22
   4   4   6   60.46    8.06
   4  -4   6   45.23    6.16
   4   4   6   49.91    5.08
   4  -4   6   52.53    4.04
   4   4   6   48.27    3.87
   4  -4   6   49.93    4.38
   4   4   6   49.81    4.18
   4  -4   6   56.24    4.59
   4   4   6   48.12    4.17
   5   4   6   67.58    4.90
   5  -4   6   68.34    5.00
   5   4   6   67.39    8.41
   5  -4   6   73.42    7.46
   5  -4   6   67.62    4.75
   5   4   6   65.73    4.56
   5   4   6   64.42    5.85
   6   4   6  186.91    9.15
   6  -4   6  186.81    9.37
   6   4   6  179.19   12.88
   6   4   6  209.43   10.67
   6  -4   6  186.64    9.10
   6   4   6  195.95    8.95
   7   4   6   27.23    3.06
   7  -4   6   23.45    2.39
   7   4   6   20.07    2.08
   8  -4   6    9.63    1.27
  -8   5   6    0.35    0.79
  -8  -5   6    0.36    0.77
   8  -5  -6    0.80    0.76
   8   5  -6    0.53    0.70
  -7   5   6  111.58    5.69
  -7  -5   6  120.05    5.89
  -6  -5   6  177.47    8.59
  -6   5   6  174.53    8.38
  -6   5   6  179.01    8.36
  -6  -5   6  177.31    8.56
   5   5  -6  176.80    8.42
  -5   5   6  208.76    9.47
   5   5  -6  233.99   13.79
   5  -5  -6  201.50   12.92
  -5   5   6  206.72   10.06
  -5  -5   6  188.82   10.10
  -5   5   6  226.37    9.60
  -5  -5   6  191.50    9.50
   4   5  -6  183.61    8.81
   4   5  -6  229.18   13.99
  -4   5   6  219.91   10.33
  -4  -5   6  189.77   10.30
   4  -5  -6  208.38   13.61
  -4  -5   6  196.64    9.70
  -4   5   6  228.48    9.78
   3   5  -6 1259.25   50.91
   3   5  -6 1300.13   56.26
  -3  -5   6 1446.00   52.96
  -3   5   6 1505.15   52.64
   3  -5  -6 1441.07   57.28
  -3  -5   6 1423.75   51.30
  -3  -5   6 1416.44   51.91
  -3   5   6 1485.30   51.70
  -3   5   6 1491.85   51.64
  -2  -5   6  144.31    8.08
  -2   5   6  143.16    7.70
   2   5  -6  122.75    9.60
   2  -5  -6  115.96    9.78
  -2   5   6  165.22   10.30
  -2   5   6  130.90    8.03
  -2  -5   6  136.66    6.91
  -2   5   6  146.67    7.14
  -2  -5   6  150.64    7.47
  -2   5   6  137.23    7.01
  -1  -5   6  120.13    7.05
  -1   5   6  116.94    6.75
   1   5  -6  100.70    7.98
  -1   5   6  116.58    7.25
  -1  -5   6  111.10    6.00
  -1   5   6  121.71    6.25
  -1  -5   6  122.75    6.55
  -1   5   6  117.79    6.24
   0  -5   6  510.72   20.26
   0   5   6  473.41   19.69
   0   5   6  536.51   24.43
   0  -5   6  479.64   22.76
   0   5   6  459.74   20.37
   0  -5   6  468.78   18.90
   0   5   6  473.66   18.98
   0  -5   6  491.55   19.37
   0   5   6  464.03   18.93
   1  -5   6  304.73   13.34
   1   5   6  283.51   13.19
   1   5   6  320.79   18.08
   1  -5   6  320.89   16.60
   1   5   6  298.20   14.41
   1  -5   6  311.72   12.99
   1   5   6  298.12   12.89
   1  -5   6  312.64   13.34
   1   5   6  309.36   13.02
   2  -5   6   56.37    4.25
   2   5   6   53.56    4.14
   2   5   6   67.95    8.01
   2  -5   6   60.74    6.54
   2   5   6   63.46    5.37
   2  -5   6   59.59    4.13
   2   5   6   54.66    4.00
   2  -5   6   71.04    4.70
   2   5   6   56.75    4.17
   3  -5   6  168.97   11.38
   3   5   6  159.23    9.60
   3  -5   6  165.04    8.22
   3   5   6  156.42    7.99
   3  -5   6  183.20    8.91
   3   5   6  159.29    8.29
   3  -5   6  156.88    8.51
   3   5   6  154.11    8.34
   4   5   6  397.68   22.57
   4  -5   6  393.06   19.85
   4   5   6  391.19   18.03
   4  -5   6  390.79   16.13
   4   5   6  363.92   15.74
   4  -5   6  371.72   16.58
   4   5   6  346.14   16.16
   4  -5   6  420.28   16.92
   4   5   6  373.09   16.19
   5   5   6   45.93    7.46
   5  -5   6   37.83    5.65
   5   5   6   52.31    5.18
   5  -5   6   45.53    3.86
   5   5   6   50.70    3.78
   6   5   6    8.87    2.60
  -6   5  -6    7.94    1.38
   6  -5   6    5.97    1.76
   6   5   6    6.83    1.63
   7   5   6   41.37    3.78
   7  -5   6   37.59    2.96
   7   5   6   37.52    2.71
   8  -6  -6  312.89   11.31
   8   6  -6  287.72   11.17
  -8  -6   6  305.98   11.34
  -8   6   6  276.06   11.21
  -7   6   6   92.63    3.53
  -7  -6   6  100.80    3.84
  -6   6   6  127.02    6.20
  -6  -6   6  134.98    6.49
   5   6  -6  102.98    5.42
  -5  -6   6  106.61    6.20
   4   6  -6  105.04    5.76
   4   6  -6  118.00    9.76
  -4   6   6  114.92    6.74
  -4  -6   6  107.43    6.91
   4  -6  -6  128.59   10.05
  -4  -6   6  114.22    6.46
  -4   6   6  127.56    6.37
   3   6  -6  228.18   10.51
   3   6  -6  232.80   14.62
  -3  -6   6  256.87   12.07
  -3   6   6  261.17   11.68
   3  -6  -6  256.14   15.38
  -3  -6   6  256.65   11.32
  -3   6   6  252.41   10.93
  -3  -6   6  233.81   10.56
  -2  -6   6  162.91    8.58
  -2   6   6  158.58    8.11
   2   6  -6  122.11    9.83
   2  -6  -6  136.24   10.73
  -2   6   6  145.08    8.71
  -2  -6   6  152.32    7.40
  -2   6   6  171.55    7.74
  -2  -6   6  160.01    7.89
  -2   6   6  141.05    7.33
  -1  -6   6  465.61   19.58
  -1   6   6  455.87   19.15
   1   6  -6  435.13   21.26
  -1  -6   6  497.93   22.69
  -1   6   6  430.08   19.87
  -1  -6   6  457.07   18.33
  -1   6   6  469.27   18.49
  -1  -6   6  487.64   18.94
  -1   6   6  453.72   18.40
   0  -6   6  445.61   18.17
   0   6   6  403.80   17.46
   0  -6   6  427.06   20.79
   0   6   6  417.10   18.65
   0  -6   6  408.83   16.78
   0   6   6  416.14   16.91
   0  -6   6  438.00   17.37
   0   6   6  391.88   16.75
   1  -6   6   41.46    3.45
   1   6   6   40.73    3.43
   1   6   6   41.68    6.54
   1  -6   6   45.56    5.54
   1   6   6   40.80    4.30
   1  -6   6   42.53    3.28
   1   6   6   37.44    3.14
   1  -6   6   43.42    3.65
   1   6   6   38.11    3.21
   2  -6   6  845.31   33.49
   2   6   6  819.08   33.34
   2   6   6  977.14   40.71
   2  -6   6  898.31   37.40
   2   6   6  845.16   35.15
   2  -6   6  915.64   33.24
   2   6   6  874.37   33.05
   2  -6   6  943.39   33.83
   2   6   6  875.28   33.19
   3   6   6  460.69   24.38
   3  -6   6  398.13   20.53
   3   6   6  408.61   19.11
   3  -6   6  431.37   17.21
   3   6   6  415.34   16.94
   3  -6   6  456.37   17.92
   3   6   6  399.64   17.14
   3  -6   6  406.11   17.54
   3   6   6  374.57   17.15
   4  -6   6   15.17    4.00
   4  -6   6   22.46    2.61
   4   6   6   18.06    2.32
   4   6   6   18.66    3.60
   4  -6   6   18.10    2.62
   4   6   6   17.03    2.41
   5   6   6  739.08   34.79
   5  -6   6  700.44   31.19
   5   6   6  730.71   29.99
   5  -6   6  733.71   27.85
   5   6   6  696.98   27.36
   6  -6   6  402.59   16.80
   6   6   6  427.07   16.55
  -6   6  -6  388.08   16.04
   7  -6   6    8.50    1.50
   7   6   6    9.92    1.37
   7   6   6   11.33    2.21
   8  -7  -6   19.66    1.25
  -8  -7   6   18.92    1.22
   7  -7  -6  135.64    4.47
   7   7  -6  130.53    4.29
  -7   7   6  127.12    4.45
   6   7  -6  142.17    6.81
  -6   7   6  162.77    7.41
  -5  -7   6    2.81    1.43
  -5   7   6    3.25    1.29
   5   7  -6    1.59    1.00
   4   7  -6   53.56    3.64
   4   7  -6   59.44    6.80
  -4  -7   6   47.62    4.34
  -4   7   6   55.57    4.30
   4  -7  -6   49.33    6.46
  -4  -7   6   52.09    3.96
  -4   7   6   60.44    3.90
   3   7  -6  235.72   10.70
   3   7  -6  218.87   14.37
  -3  -7   6  244.38   11.90
  -3   7   6  253.33   11.57
  -3  -7   6  248.66   11.21
  -3   7   6  266.39   10.99
  -2  -7   6  222.81   10.78
  -2   7   6  219.07   10.31
   2   7  -6  189.62   12.60
  -2   7   6  197.80   11.09
  -2  -7   6  213.80    9.55
  -2  -7   6  218.42   10.02
  -2   7   6  216.81    9.65
  -2   7   6  227.31    9.83
  -2  -7   6  197.94    9.81
  -1  -7   6   70.58    5.03
  -1   7   6   61.32    4.47
   1   7  -6   64.37    6.20
  -1   7   6   76.22    7.75
  -1  -7   6   65.80    6.82
  -1   7   6   64.76    5.40
  -1  -7   6   67.03    4.14
  -1   7   6   69.83    4.30
  -1  -7   6   69.75    4.55
  -1   7   6   60.41    4.06
  -1  -7   6   66.27    4.46
   0  -7   6  305.05   13.61
   0   7   6  277.57   12.97
   0  -7   6  307.09   16.33
   0   7   6  283.77   14.20
   0  -7   6  301.72   12.50
   0   7   6  302.84   12.59
   0  -7   6  308.44   12.96
   0   7   6  283.79   12.40
   0  -7   6  267.94   12.64
   1  -7   6  617.75   25.15
   1  -7   6  626.66   28.69
   1   7   6  630.79   25.22
   1   7   6  635.55   26.93
   1  -7   6  661.22   24.85
   1   7   6  653.03   24.86
   1  -7   6  687.54   25.42
   1   7   6  640.33   24.81
   1  -7   6  612.16   25.06
   2   7   6   17.16    5.15
   2  -7   6   16.24    4.00
   2  -7   6   12.06    2.08
   2   7   6   13.28    3.11
   2  -7   6   13.39    2.01
   2   7   6   14.06    2.02
   2   7   6   13.31    2.13
   2  -7   6   13.86    2.43
   2   7   6   11.82    2.12
   2  -7   6   12.65    2.14
   3  -7   6  154.57    8.43
   3   7   6  136.91    8.01
   3   7   6  201.85   14.83
   3  -7   6  164.53   11.01
   3   7   6  174.20   10.21
   3  -7   6  175.63    8.30
   3   7   6  169.67    8.07
   3  -7   6  182.83    8.95
   3   7   6  162.31    8.25
   3  -7   6  152.44    8.36
   4  -7   6  572.08   26.21
   4   7   6  571.96   24.95
   4  -7   6  612.72   22.82
   4   7   6  550.23   22.22
   4  -7   6  545.69   22.86
   5   7   6   81.72    9.34
   5   7   6   93.24    6.98
   5  -7   6   82.16    5.21
   5   7   6   86.50    5.01
   6  -7   6    2.21    1.37
   6   7   6    3.84    1.22
   6   7   6    5.88    2.40
  -6   7  -6    3.22    1.17
   7   7   6   34.78    3.22
   7  -7   6   29.46    2.12
   7  -8  -6   31.54    2.04
   7   8  -6   21.88    1.72
   7   8  -6   21.12    1.64
  -7  -8   6   24.81    2.75
  -7  -8   6   29.43    2.07
  -7   8   6   26.08    1.94
  -6  -8   6   11.86    1.75
  -6   8   6   10.02    1.55
   6   8  -6   10.28    1.38
   5   8  -6  363.85   15.37
  -5  -8   6  382.63   15.93
   4   8  -6  558.53   22.66
   4   8  -6  615.89   28.09
  -4   8   6  590.12   23.52
   4  -8  -6  621.28   28.17
  -4  -8   6  537.60   22.92
  -4   8   6  671.53   23.05
   3   8  -6   28.06    2.70
  -3  -8   6   24.91    3.04
  -3   8   6   30.00    3.06
   3   8  -6   22.23    4.51
  -3  -8   6   27.57    2.87
  -3   8   6   30.37    2.71
  -2  -8   6  408.19   17.86
  -2   8   6  413.95   17.39
  -2   8   6  397.39   18.69
  -2  -8   6  420.09   17.17
  -2   8   6  408.26   16.67
  -2  -8   6  428.83   16.68
  -2   8   6  464.46   17.11
  -2  -8   6  415.42   17.31
  -1  -8   6  322.04   14.69
  -1   8   6  329.33   14.28
   1   8  -6  305.95   16.40
  -1   8   6  401.46   19.51
  -1  -8   6  351.78   17.97
  -1   8   6  318.48   15.55
  -1  -8   6  317.91   13.55
  -1   8   6  361.96   13.99
  -1  -8   6  344.28   14.16
  -1   8   6  320.16   13.58
  -1  -8   6  300.88   13.98
   0  -8   6    6.93    1.71
   0   8   6   10.18    1.64
   0  -8   6   10.69    1.65
   0  -8   6   16.55    2.32
   0   8   6   11.04    1.86
   0   8   6   13.16    4.53
   0  -8   6   10.50    3.63
   0   8   6    5.05    2.35
   0   8   6   11.98    1.79
   0  -8   6   14.17    2.10
   1  -8   6  357.03   17.83
   1   8   6  327.30   15.95
   1  -8   6  329.70   13.71
   1   8   6  338.53   13.81
   1  -8   6  333.45   14.20
   1   8   6  308.52   13.59
   1  -8   6  301.52   14.11
   2  -8   6  193.52    9.71
   2   8   6  181.06    9.48
   2   8   6  222.58   15.89
   2  -8   6  201.64   12.52
   2   8   6  201.00   11.51
   2  -8   6  204.70    9.41
   2   8   6  202.54    9.31
   2  -8   6  227.36   10.16
   2   8   6  206.84    9.50
   2  -8   6  196.90    9.92
   3  -8   6  262.08   12.55
   3   8   6  247.03   12.23
   3   8   6  305.17   19.59
   3  -8   6  281.80   15.48
   3   8   6  293.34   14.73
   3  -8   6  302.97   12.45
   3   8   6  282.29   12.09
   3  -8   6  306.75   13.09
   3   8   6  273.81   12.33
   3  -8   6  274.73   12.86
   4  -8   6    3.89    1.57
   4   8   6    2.20    1.21
   4   8   6    2.40    5.02
   4  -8   6    3.78    2.81
   4   8   6    4.12    2.55
   4  -8   6    3.94    1.68
   5   8   6   35.76    4.29
   5  -8   6   36.05    2.89
   5   8   6   30.65    2.45
   6  -8   6  195.58    8.65
  -6   8  -6  217.86    8.57
   7  -8   6   27.62    2.15
  -7   8  -6   31.24    2.00
  -7   9   6    0.04    0.40
   7   9  -6   27.83    1.53
  -7  -9   6   33.53    2.88
  -6  -9   6  233.27    9.18
  -6   9   6  222.91    8.95
   5   9  -6  123.80    6.29
  -5  -9   6  125.22    6.50
   4   9  -6  100.10    5.50
  -4   9   6  111.27    5.46
   3   9  -6   92.44    5.41
  -3   9   6   99.63    5.84
  -3  -9   6   90.92    5.45
  -3   9   6  108.13    5.41
  -2   9   6  243.45   11.31
   2   9  -6  214.97   13.95
  -2   9   6  246.77   12.94
  -2  -9   6  253.62   11.17
  -2   9   6  259.70   10.81
  -2  -9   6  244.38   10.60
  -2   9   6  265.72   10.99
  -2  -9   6  236.48   11.35
  -1  -9   6    3.98    1.59
  -1  -9   6    9.26    1.71
  -1  -9   6    8.99    1.45
  -1   9   6    7.28    1.46
   1   9  -6    3.04    2.16
  -1  -9   6    9.99    3.98
  -1   9   6    6.74    2.47
  -1   9   6   10.45    1.57
  -1   9   6    5.29    1.47
   0   9   6  410.79   21.59
   0  -9   6  377.95   19.00
   0   9   6  335.95   16.84
   0  -9   6  352.71   14.58
   0   9   6  382.65   14.84
   0  -9   6  372.20   15.15
   0   9   6  340.23   14.52
   0  -9   6  333.76   15.30
   1  -9   6  850.95   35.85
   1   9   6  787.14   33.97
   1  -9   6  857.33   31.51
   1   9   6  864.61   31.54
   1  -9   6  874.46   32.09
   1   9   6  810.87   31.42
   1  -9   6  766.12   32.16
   2   9   6   18.72    6.17
   2  -9   6   17.28    3.92
   2   9   6   14.76    3.38
   2  -9   6   16.77    2.21
   2   9   6   15.35    2.07
   2  -9   6   21.32    2.76
   2   9   6   21.17    2.47
   2  -9   6   19.05    2.71
   3   9   6  252.51   17.89
   3  -9   6  241.90   13.92
   3   9   6  230.89   13.12
   3  -9   6  257.61   11.02
   3   9   6  240.22   10.63
   3   9   6  240.71   10.99
   3  -9   6  241.22   11.76
   4   9   6  301.48   19.27
   4  -9   6  276.47   14.97
   4   9   6  273.38   14.54
   4  -9   6  303.89   12.42
   4   9   6  261.86   11.77
   4  -9   6  291.37   13.27
   5   9   6   29.61    4.10
   5  -9   6   30.68    2.62
   5   9   6   27.59    2.17
   6   9   6   29.85    3.52
   6  -9   6   22.02    2.03
  -6   9  -6   28.34    2.17
   7   9   6  201.35    8.69
  -7   9  -6  161.18    6.86
   7  10  -6    8.98    1.02
  -7 -10   6    8.16    1.74
  -6  10   6    0.27    0.53
   6  10  -6   55.34    2.55
   5  10  -6   73.19    4.24
  -5  10   6   76.74    4.11
  -4  10   6    6.29    1.35
   4  10  -6    6.70    1.56
  -3 -10   6    3.16    1.49
  -3  10   6    4.20    1.28
   3  10  -6    4.57    1.49
   3  10  -6    2.26    2.56
   2  10  -6   21.24    4.08
  -2  10   6   19.26    3.42
  -2  10   6   26.28    2.40
  -2 -10   6   27.68    2.97
   1  10  -6  741.83   34.76
  -1 -10   6  929.41   37.26
  -1  10   6  824.06   34.36
  -1  10   6  818.35   31.51
  -1 -10   6  866.52   31.63
  -1  10   6  947.17   31.99
  -1 -10   6  805.31   32.59
   0  10   6  149.12   12.11
   0 -10   6  118.86    9.38
   0  10   6  117.71    8.27
   0  10   6  125.52    6.28
   0 -10   6  121.07    6.15
   0  10   6  126.35    6.34
   0 -10   6  116.95    7.02
   1  10   6  168.28   13.53
   1 -10   6  132.37    9.85
   1  10   6  140.38    9.21
   1 -10   6  151.66    7.07
   1  10   6  135.93    6.95
   1  10   6  138.34    6.90
   1 -10   6  134.46    7.75
   2 -10   6  148.22   10.33
   2  10   6  135.53    9.36
   2 -10   6  162.67    7.53
   2  10   6  155.43    7.34
   2  10   6  150.73    7.49
   2 -10   6  135.69    8.18
   3  10   6  370.10   22.53
   3 -10   6  346.10   17.94
   3  10   6  344.31   17.40
   3 -10   6  375.82   14.93
   3  10   6  353.64   14.55
   3 -10   6  361.18   16.09
   4 -10   6    5.11    1.43
   4  10   6    0.32    0.55
   4  10   6    6.82    2.77
   4 -10   6    4.67    2.02
   5  10   6   59.27    5.12
   5 -10   6    8.85    2.05
   6  10   6  117.96    7.16
  -6  10  -6  108.88    5.49
   7  10   6    0.20    1.23
   7  11  -6  100.49    4.47
  -7 -11   6  124.59    5.98
   6  11  -6  172.86    7.34
   5  11  -6   16.25    1.83
   4  11  -6   79.50    4.70
   3  11  -6  369.16   15.28
  -3 -11   6  366.42   15.75
  -2  11   6  193.92   11.02
  -2 -11   6  193.67    9.46
  -1 -11   6   32.56    5.17
  -1  11   6   28.98    4.09
  -1 -11   6   30.25    3.27
   0  11   6   33.32    6.13
   0 -11   6   23.71    4.65
   0  11   6   29.96    4.08
   0 -11   6   31.33    3.39
   1  11   6   85.79   10.01
   1 -11   6   80.74    7.49
   1  11   6   83.72    6.80
   1 -11   6   79.65    5.64
   2  11   6   41.98    7.65
   2 -11   6   29.34    4.69
   2  11   6   30.77    4.38
   2 -11   6   29.90    3.50
   3  11   6   64.47    8.97
   3 -11   6   49.63    5.61
   3  11   6   53.44    5.53
   3 -11   6   52.24    4.54
   4  11   6  223.88   12.46
   4 -11   6  229.79   11.32
   5  11   6   15.47    3.06
   5 -11   6   12.48    2.23
   6  11   6   45.13    3.77
  -6  11  -6   47.69    2.64
   7  11   6  112.16    5.70
  -7 -12   6   77.78    4.49
   6  12  -6    0.11    0.72
   5  12  -6   38.50    2.75
   4  12  -6  179.80    8.35
  -3 -12   6    1.66    1.36
   3  12  -6    1.78    1.31
  -2  12   6  523.33   22.49
  -2 -12   6  482.24   20.39
  -1 -12   6  274.68   15.56
  -1  12   6  266.83   13.87
  -1 -12   6  253.60   12.26
   0 -12   6  364.95   15.57
   0 -12   6  351.57   18.33
   0  12   6  342.00   16.93
   0 -12   6  326.69   15.26
   1 -12   6   15.28    2.71
   1 -12   6   17.10    2.77
   1  12   6   14.51    5.35
   1 -12   6   15.07    3.78
   1  12   6   19.32    3.63
   2 -12   6  323.24   13.96
   2 -12   6  270.77   15.14
   2  12   6  278.06   14.87
   2 -12   6  272.59   13.44
   3  12   6   12.73    3.27
   3 -12   6   13.67    2.64
   4 -12   6    3.40    1.71
   5 -12   6   68.03    4.77
  -6  12  -6   76.58    4.13
  -7 -13   6   16.93    1.86
   6  13  -6    3.03    0.88
   5  13  -6   67.41    3.79
   4  13  -6   24.98    2.45
   3  13  -6  288.04   12.63
  -3 -13   6  276.74   12.97
  -2 -13   6    0.68    1.46
  -2 -13   6    1.53    1.47
  -2  13   6    2.00    2.23
  -1 -13   6   10.56    2.31
  -1 -13   6   11.57    2.36
  -1 -13   6    9.68    3.64
  -1  13   6   10.53    3.21
   0 -13   6   32.17    3.63
   0 -13   6   33.28    5.03
   0 -13   6   27.96    3.39
   1 -13   6  287.18   13.01
   1 -13   6  258.82   14.63
   1 -13   6  249.58   12.59
   2 -13   6  115.82    7.10
   2 -13   6  108.82    8.17
   2 -13   6  102.56    6.86
   3 -13   6   28.35    3.46
   4 -13   6  135.03    7.78
   5 -13   6   38.50    3.45
  -6  13  -6   35.73    2.46
   6  14  -6   37.93    2.23
   5  14  -6  129.24    5.94
   4  14  -6   18.96    2.07
   3  14  -6   33.36    2.97
  -3 -14   6   35.85    3.32
   2  14  -6   54.63    4.03
  -2 -14   6   53.38    4.31
  -1 -14   6  308.57   17.05
  -1 -14   6  285.77   14.04
   0 -14   6   28.57    3.40
   0 -14   6   28.74    4.65
   0 -14   6   23.35    3.09
   1 -14   6  141.18    9.87
   1 -14   6  147.79    8.57
   2 -14   6  220.39   10.80
   2 -14   6  192.84   10.44
   3 -14   6   18.56    2.94
   4 -14   6   19.83    2.86
   5  14   6   57.70    4.74
  -5  14  -6   62.12    3.86
   5 -14   6   64.72    4.36
   6  14   6   47.42    3.47
  -6  14  -6   54.13    2.93
   6  15  -6   83.94    3.82
  -6 -15   6   94.31    5.35
   5  15  -6    0.11    0.79
   4  15  -6   48.84    3.25
   3  15  -6    5.58    1.63
  -3 -15   6    8.87    1.81
   2  15  -6   51.65    3.88
  -2 -15   6   61.41    4.56
  -2 -15   6   53.97    6.20
  -2 -15   6   56.78    4.35
  -1 -15   6    3.77    1.67
  -1 -15   6    5.88    1.95
  -1 -15   6    3.28    2.98
   0 -15   6  459.27   22.12
   0  15   6  437.93   21.19
   0 -15   6  462.79   20.06
   1 -15   6   53.49    4.61
   1 -15   6   41.06    5.05
   1  15   6   47.87    5.19
   1 -15   6   52.63    4.48
   2  15   6  184.41   11.33
   2 -15   6  201.20   10.53
   3  15   6   73.92    6.17
   3 -15   6   86.77    5.82
   4  15   6   88.61    6.30
   4 -15   6   98.41    5.99
   5  15   6   33.80    3.39
  -5  15  -6   43.05    2.94
   5 -15   6   38.77    3.06
   5  16  -6   25.32    1.87
   4  16  -6   23.64    2.12
   3  16  -6    6.84    1.55
  -3 -16   6   -0.21    0.95
  -2 -16   6    0.24    1.35
   2  16  -6   -0.40    1.27
  -2 -16   6    1.26    1.46
  -2 -16   6    1.75    2.70
  -1 -16   6   81.18    5.41
  -1 -16   6   66.49    6.53
  -1  16   6   76.05    6.21
  -1 -16   6   71.56    5.09
   0 -16   6    6.46    2.13
   0 -16   6   12.31    2.58
   0 -16   6    5.74    2.78
   0  16   6    7.30    2.75
   1 -16   6    1.36    1.81
   1 -16   6   -0.15    1.67
   1  16   6    0.41    2.09
   2 -16   6   45.36    4.15
   2  16   6   39.98    4.54
   2 -16   6   44.99    4.09
   3  16   6  191.55   10.75
   3 -16   6  222.76   10.48
   4  16   6   22.03    3.04
   4 -16   6   25.28    2.85
   5  16   6  100.88    5.78
  -5  16  -6  118.11    5.35
   5  17  -6   14.26    1.31
  -5 -17   6   16.99    2.42
   4  17  -6   32.06    2.32
  -4 -17   6   43.08    4.23
   3  17  -6  229.23    5.73
  -3 -17   6  230.57    9.36
  -2 -17   6   12.14    2.05
  -2 -17   6   14.01    2.20
  -2 -17   6   11.57    3.21
  -1 -17   6    6.40    1.81
  -1 -17   6    4.13    1.82
  -1 -17   6    2.38    2.46
  -1  17   6    3.27    2.16
   0 -17   6   73.74    4.98
   0  17   6   64.23    5.54
   0 -17   6   67.68    4.78
   1 -17   6  128.30    7.08
   1  17   6  104.69    7.43
   1 -17   6  112.61    6.81
   2 -17   6   -0.14    1.51
   2  17   6   -0.18    1.87
   3  17   6  193.67   10.57
   3 -17   6  243.30   10.67
   4 -17   6   10.52    1.93
   4  17   6    8.40    1.95
   4  18  -6   85.45    4.13
  -4 -18   6   93.11    5.79
  -3 -18   6    0.34    0.48
  -3 -18   6    2.82    2.00
  -2 -18   6   17.01    3.18
  -2 -18   6   20.78    2.25
  -1 -18   6    1.48    1.38
   1  18  -6    0.65    1.32
  -1 -18   6    0.90    1.41
  -1 -18   6   -0.53    1.99
   0  18  -6   72.17    4.53
   0 -18   6   74.13    4.96
   0  18   6   69.33    5.57
   0 -18   6   69.24    4.81
   1 -18   6    3.79    1.74
   1 -18   6    3.79    1.71
   1  18   6    2.33    1.92
   2  18   6   12.22    2.57
   2 -18   6   16.30    2.40
   3  18   6   13.85    2.35
   3 -18   6   19.66    2.39
   4  18   6    9.18    1.60
  -4  18  -6   10.75    1.40
  -3 -19   6   31.76    3.23
   2  19  -6   68.43    3.03
  -2 -19   6   42.17    3.59
  -1 -19   6    0.50    1.22
   1  19  -6    0.39    1.14
  -1 -19   6   -0.18    0.81
   0 -19   6   -0.11    1.31
   0  19  -6    0.51    1.16
   0 -19   6    0.90    1.01
  -1  19  -6   44.40    2.85
   1 -19   6   39.29    3.05
   2  19   6   49.82    4.21
   2 -19   6   75.40    4.50
   3  19   6    7.60    1.58
  -3  19  -6    8.09    1.26
   2  20  -6    0.15    0.77
   1  20  -6   22.66    1.98
  -1 -20   6   21.87    2.20
   0  20  -6   35.95    2.60
   0 -20   6   33.43    2.86
   1 -20   6   13.30    1.91
  -8   0   7    0.81    0.56
   8   0  -7    0.10    0.51
  -7   0   7    0.20    0.91
  -6   0   7    1.08    1.17
  -5   0   7   -0.66    1.44
  -4   0   7    0.36    1.47
  -4   0   7    1.78    2.12
  -3   0   7    1.76    1.64
  -3   0   7    1.31    1.24
   3   0  -7    0.61    2.65
  -3   0   7    2.40    2.61
  -3   0   7    0.17    1.40
  -2   0   7   -0.77    1.58
  -2   0   7   -0.43    1.23
  -2   0   7   -0.30    2.61
  -2   0   7    0.51    1.49
  -1   0   7    2.31    1.63
  -1   0   7    0.54    1.20
  -1   0   7    0.97    3.03
  -1   0   7    2.88    1.69
   0   0   7    0.13    1.55
   0   0   7    1.47    1.37
   0   0   7   -0.34    3.15
   0   0   7    0.34    1.51
   1   0   7   -1.05    1.74
   1   0   7    0.47    1.24
   1   0   7    0.86    1.26
   2   0   7    0.48    1.29
   2   0   7   -0.37    3.64
   2   0   7   -0.14    1.77
   3   0   7    0.74    1.39
   3   0   7   -2.28    3.81
   3   0   7    0.14    1.82
   4   0   7    0.24    1.49
   4   0   7    1.14    3.65
   4   0   7    0.97    1.91
   5   0   7   -1.74    3.55
   6   0   7   -1.74    2.90
   8  -1  -7   12.63    1.05
  -8  -1   7   13.79    1.18
  -7  -1   7    4.41    1.14
  -6  -1   7   10.33    1.78
  -5  -1   7   10.76    2.02
  -4   1   7   19.40    3.38
  -4  -1   7   19.64    3.63
  -4  -1   7   18.85    2.58
  -3  -1   7  235.93   11.37
   3   1  -7  165.96   12.35
   3  -1  -7  169.74   12.51
  -3   1   7  243.66   13.21
  -3  -1   7  258.59   13.65
  -3  -1   7  240.23   10.65
  -3  -1   7  207.22    9.74
  -2  -1   7    0.26    1.55
  -2  -1   7    0.11    1.18
  -2   1   7    1.19    2.86
  -2  -1   7    1.79    2.95
  -2  -1   7   -0.35    1.42
  -1  -1   7  121.03    7.34
  -1   1   7  120.16    9.66
  -1  -1   7  109.80    9.21
  -1  -1   7  109.22    6.15
  -1  -1   7  110.85    6.64
   0  -1   7  264.61   12.82
   0   1   7  297.92   16.48
   0  -1   7  275.41   16.01
   0  -1   7  238.20   11.49
   0  -1   7  271.46   12.17
   1   1   7   80.68    8.29
   1  -1   7   82.66    5.36
   1  -1   7   72.33    4.85
   1  -1   7   69.99    5.13
   2  -1   7  186.56    9.90
   2  -1   7  209.97   14.01
   2  -1   7  198.81    9.64
   2  -1   7  212.42   10.18
   3   1   7  170.17   12.77
   3  -1   7  176.85   12.72
   3  -1   7  153.66    8.30
   3  -1   7  168.34    8.91
   4  -1   7    4.30    1.73
   4   1   7    8.99    4.41
   4  -1   7    6.25    3.88
   4  -1   7    5.87    2.46
   5  -1   7   -0.56    1.38
   5   1   7   -1.07    3.63
   5  -1   7    2.36    3.44
   6  -1   7   13.51    3.72
   6  -1   7   12.22    1.91
   7  -1   7   41.30    2.65
   7   1   7   39.27    2.55
  -8   2   7    4.92    0.78
  -8  -2   7    5.86    0.82
  -7  -2   7   -0.57    0.99
  -7   2   7    0.37    0.90
  -6  -2   7   43.61    3.24
  -5  -2   7   -0.33    1.31
  -5  -2   7    1.24    1.90
  -4  -2   7    2.43    1.61
  -4  -2   7    0.70    2.17
  -3  -2   7   46.83    4.43
  -3   2   7   50.43    4.43
   3   2  -7   39.66    5.68
   3  -2  -7   37.01    5.30
  -3   2   7   54.52    5.79
  -3  -2   7   57.10    6.08
  -3  -2   7   52.38    4.11
  -3  -2   7   48.81    3.56
  -3   2   7   51.18    3.69
  -2  -2   7   57.26    4.95
  -2   2   7   61.39    4.93
  -2   2   7   56.83    6.42
  -2  -2   7   69.01    6.85
  -2  -2   7   55.68    3.99
  -2   2   7   53.61    3.95
  -2  -2   7   61.50    4.53
  -1  -2   7    5.90    1.95
  -1  -2   7    6.45    1.62
  -1   2   7    6.96    1.67
  -1   2   7    5.86    3.22
  -1  -2   7    4.48    3.31
  -1  -2   7    6.93    1.95
  -1   2   7    6.72    1.79
   0  -2   7   88.92    6.18
   0   2   7   83.37    5.86
   0   2   7   88.62    8.45
   0  -2   7   84.04    8.28
   0  -2   7   79.44    5.08
   0   2   7   81.86    5.13
   0  -2   7   86.38    5.59
   1  -2   7    3.09    1.73
   1  -2   7    1.29    1.32
   1   2   7    2.56    1.42
   1   2   7    3.29    1.40
   1   2   7    2.25    3.35
   1  -2   7    1.01    1.22
   1  -2   7    3.12    3.27
   2  -2   7  147.16    7.97
   2   2   7  124.51    7.55
   2  -2   7  153.55   11.42
   2  -2   7  139.24    7.45
   2   2   7  135.23    7.39
   2  -2   7  152.52    8.04
   3  -2   7    1.74    1.47
   3   2   7    3.52    1.55
   3   2   7    2.81    4.04
   3  -2   7    2.89    3.85
   3  -2   7    1.72    1.94
   4   2   7   28.96    6.16
   4  -2   7   21.18    5.04
   4  -2   7   24.85    2.87
   4   2   7   23.32    2.76
   5  -2   7    1.69    1.50
   5   2   7    0.96    1.26
   5   2   7    3.61    3.94
   5  -2   7    2.60    3.43
   6  -2   7    7.03    1.58
   6   2   7    6.84    1.48
   6  -2   7    5.94    2.93
   7  -2   7    2.76    0.95
   7   2   7    3.44    0.91
  -8  -3   7    3.24    0.64
  -8   3   7    3.08    0.64
  -7  -3   7    3.73    1.06
  -7   3   7    2.49    0.98
  -6  -3   7    1.05    1.21
  -6   3   7    0.17    1.07
  -5  -3   7   32.63    3.94
  -5  -3   7   30.78    3.00
  -5   3   7   27.22    2.76
  -4  -3   7   89.34    7.17
  -4  -3   7   78.00    5.24
  -4   3   7   90.14    5.36
  -3  -3   7    5.74    1.80
  -3   3   7    5.56    1.70
  -3  -3   7    4.72    1.41
  -3   3   7    4.89    1.43
   3   3  -7    5.24    2.67
  -3   3   7    5.97    2.91
  -3  -3   7    8.06    3.22
  -3  -3   7    5.87    1.85
  -3   3   7    7.69    2.00
  -2  -3   7   51.72    4.60
  -2   3   7   52.48    4.45
  -2   3   7   51.35    6.08
  -2  -3   7   56.45    6.43
  -2  -3   7   42.70    3.50
  -2   3   7   51.19    3.76
  -2  -3   7   50.00    4.07
  -2   3   7   49.15    3.91
  -1  -3   7  401.09   17.09
  -1   3   7  375.81   16.57
  -1   3   7  385.91   19.95
  -1  -3   7  393.68   19.98
  -1  -3   7  350.18   15.26
  -1   3   7  347.39   15.31
  -1  -3   7  387.15   16.12
  -1   3   7  367.93   15.75
   0  -3   7    2.93    1.77
   0   3   7    3.56    1.71
   0  -3   7    3.36    1.42
   0   3   7    2.48    1.33
   0   3   7    1.07    3.09
   0  -3   7    6.78    1.74
   0   3   7    5.29    1.57
   1   3   7  101.56    9.59
   1  -3   7  105.18    9.35
   1  -3   7   99.60    6.27
   1  -3   7  101.57    5.98
   1   3   7  102.38    5.99
   1  -3   7  108.44    6.48
   1   3   7  106.55    6.31
   2  -3   7   57.97    4.66
   2   3   7   62.13    4.72
   2   3   7   80.13    8.75
   2  -3   7   70.98    7.64
   2   3   7   63.25    5.09
   2  -3   7   63.81    4.51
   2   3   7   64.45    4.50
   2  -3   7   65.10    4.94
   2   3   7   67.82    4.87
   3  -3   7    8.21    1.98
   3   3   7    6.78    1.84
   3  -3   7    7.03    3.75
   3   3   7    5.53    2.04
   3  -3   7    9.56    2.54
   3   3   7    7.85    2.16
   4   3   7   14.80    5.15
   4  -3   7   15.20    4.52
   4   3   7   17.00    2.76
   4  -3   7   18.30    2.49
   4   3   7   16.93    2.33
   5  -3   7   13.04    2.12
   5   3   7   12.95    1.99
   5   3   7    7.63    4.24
   5  -3   7   13.67    4.12
   6  -3   7    5.12    1.45
   6   3   7    3.39    1.31
   7  -3   7    5.95    1.10
  -7  -4   7   -0.52    0.91
  -7   4   7    0.06    0.80
  -6  -4   7   45.65    3.23
  -6   4   7   46.50    3.16
  -5  -4   7   24.46    3.64
  -5  -4   7   25.53    2.68
  -5   4   7   27.87    2.68
  -4  -4   7   41.14    4.98
  -4  -4   7   34.37    3.26
  -4   4   7   38.25    3.26
  -3  -4   7    7.13    2.01
  -3   4   7    8.66    1.98
  -3  -4   7    8.43    3.49
  -3  -4   7    8.26    2.11
  -3   4   7    7.18    1.86
  -2  -4   7   55.79    4.92
  -2   4   7   65.77    4.97
  -2   4   7   60.39    6.57
  -2  -4   7   56.69    6.54
  -2  -4   7   58.76    4.51
  -2   4   7   57.63    4.26
  -2  -4   7   60.66    4.07
  -2   4   7   62.13    4.16
  -1  -4   7   89.63    6.26
  -1   4   7   92.43    6.12
  -1   4   7   93.70    8.61
  -1  -4   7   93.68    8.34
  -1   4   7   77.51    5.83
  -1  -4   7   87.24    5.24
  -1   4   7   85.65    5.26
  -1  -4   7   97.38    5.93
  -1   4   7   94.57    5.66
   0  -4   7  112.07    7.11
   0   4   7  102.56    6.66
   0   4   7   98.11    6.61
   0  -4   7  100.34    5.92
   0   4   7  104.81    6.01
   0  -4   7  112.38    6.55
   0   4   7  109.63    6.29
   1   4   7   16.57    4.98
   1  -4   7   18.07    4.47
   1   4   7   14.68    2.72
   1  -4   7   21.88    2.57
   1   4   7   16.11    2.27
   1  -4   7   20.43    2.84
   1   4   7   14.40    2.40
   2  -4   7   60.41    4.67
   2   4   7   47.35    4.27
   2   4   7   70.01    8.38
   2  -4   7   75.10    7.74
   2   4   7   57.99    5.02
   2  -4   7   61.60    4.36
   2   4   7   62.81    4.37
   2  -4   7   64.16    4.83
   2   4   7   63.81    4.65
   3  -4   7   63.38    7.48
   3   4   7   60.14    5.26
   3  -4   7   67.42    4.71
   3   4   7   66.46    4.55
   3  -4   7   76.66    5.37
   3   4   7   63.92    4.84
   4   4   7   74.50    8.87
   4  -4   7   70.18    7.36
   4   4   7   60.48    5.17
   4  -4   7   69.20    4.71
   4   4   7   70.90    4.60
   5  -4   7   43.06    5.72
   5   4   7   34.49    6.20
   5   4   7   41.14    3.93
   5  -4   7   40.20    3.36
   5   4   7   42.03    3.25
   6  -4   7  156.00    7.42
   6   4   7  160.38    7.24
  -7  -5   7    0.31    0.80
  -7   5   7   -0.35    0.81
   7  -5  -7    0.44    0.67
   7   5  -7    0.34    0.64
  -6  -5   7   14.51    1.77
  -6   5   7   11.28    1.56
  -5  -5   7   76.67    5.92
  -5  -5   7   65.13    4.32
  -5   5   7   65.56    4.17
  -4  -5   7    5.95    1.79
  -4   5   7    4.41    1.52
  -4  -5   7    5.22    2.90
  -3  -5   7    4.15    1.79
  -3   5   7    1.79    1.36
  -3  -5   7    4.84    3.17
  -2  -5   7  241.49   12.10
  -2   5   7  242.72   11.70
  -2   5   7  284.36   14.91
  -2  -5   7  251.33   14.66
  -2  -5   7  252.64   11.45
  -2   5   7  242.22   10.98
  -2  -5   7  232.73   10.68
  -2   5   7  224.01   10.67
  -1  -5   7   88.86    6.21
  -1   5   7   82.63    5.76
  -1   5   7   91.36    8.67
  -1   5   7   76.43    5.81
  -1  -5   7   85.55    5.10
  -1   5   7   87.74    5.20
  -1  -5   7   90.37    5.70
  -1   5   7   82.78    5.28
   0  -5   7    2.28    1.73
   0   5   7    1.41    1.40
   0  -5   7    0.77    1.17
   0   5   7    0.55    1.19
   0   5   7   -0.75    3.20
   0  -5   7    2.31    3.55
   0   5   7    0.69    1.51
   0  -5   7   -0.17    1.48
   0   5   7    1.99    1.46
   1   5   7   26.22    5.63
   1  -5   7   29.35    5.37
   1   5   7   29.61    3.65
   1  -5   7   31.70    3.01
   1   5   7   31.35    2.97
   1  -5   7   34.09    3.46
   1   5   7   26.93    3.05
   2  -5   7    3.46    1.49
   2   5   7    3.99    1.59
   2   5   7    4.26    4.32
   2  -5   7    6.07    3.67
   2   5   7    4.44    2.05
   2  -5   7    3.41    1.94
   2   5   7    3.84    1.81
   3  -5   7    0.12    1.32
   3   5   7    0.45    1.28
   3   5   7    2.65    4.73
   3  -5   7    1.00    3.17
   3   5   7    1.30    1.90
   3  -5   7    1.30    1.78
   3   5   7    1.26    1.78
   4   5   7   51.95    7.63
   4  -5   7   44.12    6.08
   4   5   7   40.60    4.27
   4  -5   7   48.60    3.77
   4   5   7   41.72    3.38
   5  -5   7   10.09    1.92
   5   5   7    8.05    1.64
   5   5   7    8.92    4.62
   5  -5   7    6.49    3.21
   5   5   7    7.74    2.20
   6  -5   7    2.12    1.15
   6   5   7    2.91    1.08
   6   5   7    0.30    0.84
  -7  -6   7    3.50    0.89
  -7   6   7    2.55    0.77
   7  -6  -7    1.89    0.71
   7   6  -7    2.18    0.70
  -6  -6   7   22.17    2.09
  -6   6   7   23.85    2.05
  -5  -6   7   79.12    6.21
  -5  -6   7   73.56    4.55
  -5   6   7   74.10    4.36
  -4  -6   7   92.54    7.51
  -4  -6   7   89.77    5.50
  -4   6   7   98.25    5.41
   3   6  -7   77.19    4.57
  -3  -6   7   96.86    8.08
  -3  -6   7   86.83    5.45
  -3   6   7   94.02    5.29
  -2  -6   7    1.54    1.52
  -2   6   7    1.89    1.40
  -2  -6   7    1.27    1.17
  -2   6   7    0.92    1.22
  -2  -6   7    2.79    3.32
  -2  -6   7    1.20    1.41
  -2   6   7   -0.15    1.23
  -1  -6   7    1.18    1.62
  -1   6   7   -0.79    1.38
  -1  -6   7    0.94    1.18
  -1   6   7    0.43    1.20
  -1   6   7    1.71    3.28
  -1   6   7   -0.18    1.65
  -1  -6   7   -0.69    1.51
  -1   6   7   -0.30    1.14
   0  -6   7    5.20    1.86
   0   6   7    4.00    1.62
   0  -6   7    3.46    1.42
   0   6   7    4.43    1.47
   0   6   7    6.11    3.94
   0  -6   7    2.65    3.13
   0   6   7    4.73    2.01
   1   6   7   13.60    2.05
   1   6   7   17.76    5.13
   1  -6   7   11.07    4.06
   1   6   7   10.44    2.54
   1  -6   7   16.44    2.22
   1  -6   7    9.90    2.29
   1   6   7   11.51    2.20
   2  -6   7   41.49    6.01
   2   6   7   41.71    7.13
   2   6   7   37.74    4.25
   2  -6   7   44.64    3.62
   2   6   7   40.68    3.44
   2  -6   7   47.73    4.12
   2   6   7   40.15    3.61
   3   6   7  216.04   15.72
   3  -6   7  204.74   13.34
   3   6   7  206.70   11.15
   3  -6   7  209.08    9.89
   3   6   7  197.56    9.56
   3  -6   7  230.30   10.71
   3   6   7  203.72    9.99
   4  -6   7    0.79    1.37
   4   6   7    0.40    1.14
   4  -6   7    0.30    2.95
   4   6   7    1.80    1.71
   5  -6   7    5.68    1.59
   5   6   7    5.79    1.41
   5   6   7    2.42    3.72
   5  -6   7    7.99    3.22
   5   6   7    7.39    2.20
   6  -6   7    7.08    1.38
   6   6   7    5.87    1.15
   6   6   7    5.14    1.52
  -7  -7   7   30.00    1.80
  -7   7   7   26.91    1.72
  -6  -7   7   18.03    2.56
  -6  -7   7   20.76    1.86
  -6   7   7   17.39    1.69
  -5  -7   7    9.41    2.69
  -5  -7   7   12.95    1.83
  -5   7   7   14.70    1.80
   4   7  -7   16.17    1.80
  -4  -7   7   23.45    4.05
  -4  -7   7   19.67    2.35
  -4   7   7   22.52    2.32
   3   7  -7  147.13    7.50
  -3  -7   7  187.81   11.76
  -3  -7   7  162.66    8.35
  -3   7   7  196.44    8.37
  -2  -7   7    3.50    1.67
  -2   7   7    0.21    1.20
  -2  -7   7    0.94    1.05
  -2   7   7    0.69    1.13
  -1  -7   7  200.71   10.80
  -1   7   7  204.00   10.42
  -1   7   7  231.31   14.30
  -1  -7   7  228.16   14.01
  -1   7   7  196.88   11.00
  -1  -7   7  213.95   10.23
  -1   7   7  227.70    9.95
  -1  -7   7  211.85    9.68
  -1   7   7  213.40    9.79
   0  -7   7   46.66    6.24
   0   7   7   38.67    6.52
   0   7   7   37.78    4.24
   0  -7   7   39.67    3.22
   0   7   7   41.71    3.34
   0  -7   7   45.40    3.87
   0   7   7   43.60    3.48
   1   7   7 1086.33   44.70
   1  -7   7 1016.44   41.88
   1   7   7  882.44   38.13
   1  -7   7  960.50   36.58
   1   7   7  972.80   36.50
   1  -7   7 1052.34   37.50
   1   7   7  969.64   36.67
   2   7   7   41.61    7.53
   2  -7   7   33.46    5.49
   2   7   7   35.90    4.25
   2  -7   7   39.01    3.33
   2   7   7   35.27    3.08
   2  -7   7   35.88    3.72
   2   7   7   38.89    3.42
   3   7   7   61.24    8.74
   3  -7   7   61.68    6.76
   3   7   7   52.46    5.09
   3  -7   7   61.99    4.24
   3   7   7   54.03    3.84
   3  -7   7   67.01    4.90
   3   7   7   53.55    4.18
   4  -7   7    3.65    1.53
   4   7   7    2.76    1.30
   4  -7   7    1.38    2.88
   4   7   7    3.79    2.13
   5   7   7  101.15    6.36
   5  -7   7   96.08    5.30
   5   7   7  100.31    5.01
  -5   7  -7   91.85    4.75
   6   7   7   28.05    2.70
   6  -7   7   24.92    2.14
  -6  -8   7    4.61    1.06
  -6   8   7    5.44    1.02
  -6  -8   7    5.09    1.75
  -5  -8   7    0.72    1.02
  -5   8   7    1.14    1.00
   5   8  -7    0.57    0.69
  -5  -8   7    0.77    2.09
   4   8  -7  216.23    9.79
  -4  -8   7  276.60   13.99
  -4  -8   7  226.81   10.42
  -4   8   7  266.80   10.45
   3   8  -7   56.69    3.79
  -3  -8   7   68.66    6.84
  -3  -8   7   61.13    4.26
  -3   8   7   67.46    4.13
  -2  -8   7    1.90    1.47
  -2   8   7    2.89    1.35
  -2  -8   7    2.60    1.11
  -1  -8   7    0.12    1.43
  -1   8   7    0.31    1.25
  -1  -8   7    1.17    1.11
  -1   8   7    1.00    1.03
  -1   8   7    0.67    2.91
  -1  -8   7    0.32    3.12
  -1   8   7   -0.76    1.76
   0   8   7  179.39   13.11
   0  -8   7  176.37   12.09
   0   8   7  152.01    9.34
   0  -8   7  172.20    8.60
   0   8   7  159.54    8.03
   0  -8   7  163.07    7.98
   0   8   7  170.26    8.05
   1   8   7   49.86    7.61
   1  -8   7   46.36    6.30
   1   8   7   36.03    4.29
   1  -8   7   40.93    3.31
   1  -8   7   40.80    3.76
   1   8   7   38.85    3.36
   1   8   7   42.32    3.31
   2  -8   7    0.22    1.27
   2   8   7    1.20    1.22
   2   8   7    0.46    4.25
   2  -8   7    1.89    3.14
   2   8   7   -1.41    2.01
   2  -8   7    1.64    1.82
   2   8   7    0.33    1.37
   3   8   7   19.66    5.88
   3  -8   7   19.73    4.28
   3   8   7   19.27    3.35
   3  -8   7   23.45    2.50
   3   8   7   18.45    2.20
   4  -8   7   36.84    5.17
   4   8   7   43.27    7.13
   4   8   7   44.45    4.39
   4  -8   7   45.14    3.38
   4   8   7   43.09    3.10
   5  -8   7    8.78    1.51
   5   8   7    6.57    1.99
  -5   8  -7    9.30    1.39
   6   8   7    3.34    1.36
  -6   9   7   -0.04    0.28
  -6  -9   7    1.19    1.43
   5   9  -7   53.80    3.09
  -5  -9   7   61.28    3.52
  -5   9   7   60.90    3.35
   4   9  -7   84.65    4.66
  -4  -9   7  110.56    7.99
  -4  -9   7   85.91    4.95
  -4   9   7  102.20    4.96
  -3  -9   7    4.16    1.50
  -3   9   7    4.55    1.34
   3   9  -7    4.71    1.32
  -2  -9   7   75.81    7.60
  -2  -9   7   71.56    4.72
  -2   9   7   80.26    4.57
  -1  -9   7    0.58    1.36
  -1   9   7    1.15    1.14
  -1  -9   7    0.63    0.96
  -1   9   7    0.64    1.03
  -1  -9   7    0.32    2.98
  -1   9   7    2.53    2.05
   0  -9   7    0.67    1.05
   0   9   7    1.43    1.14
   0   9   7   -0.79    3.84
   0  -9   7   -0.32    3.32
   0   9   7    2.17    1.86
   0  -9   7    2.32    1.55
   0   9   7    2.38    1.34
   1   9   7   18.82    5.47
   1  -9   7   25.01    4.86
   1   9   7   21.73    3.43
   1  -9   7   28.71    3.15
   1   9   7   19.33    2.45
   1  -9   7   21.73    2.33
   1   9   7   20.68    2.27
   2   9   7  281.52   18.02
   2  -9   7  277.81   15.42
   2   9   7  235.40   13.00
   2  -9   7  262.61   11.96
   2   9   7  254.98   11.38
   2  -9   7  273.64   11.46
   2   9   7  253.29   11.07
   3   9   7   33.19    6.98
   3  -9   7   29.98    4.96
   3   9   7   41.33    4.39
   3  -9   7   37.15    3.03
   3   9   7   33.90    2.71
   4   9   7   33.41    3.72
   4  -9   7   30.91    2.46
   5   9   7  108.86    6.46
  -5   9  -7  102.59    5.09
   6   9   7    4.05    1.25
  -6 -10   7    5.44    1.69
   5  10  -7    6.70    1.07
  -5 -10   7    6.26    2.42
   4  10  -7    8.34    1.36
  -4 -10   7   11.76    3.25
   3  10  -7  134.40    6.78
  -3  10   7  149.80    6.69
  -2  10   7    2.21    1.17
  -2 -10   7    1.81    3.15
  -1  10   7  110.53    7.73
  -1  10   7  121.27    6.09
  -1 -10   7  121.51    5.97
   0  10   7   96.26    9.04
   0 -10   7   88.72    8.21
   0  10   7   78.92    6.27
   0  10   7   83.25    4.78
[truncated: 2,828,322 more chars]
